# Supplementary material for: (Formato-κO)bis­(1,10-phenanthroline-κ2 N,N′)copper(II) formate hexa­hydrate
Source: Acta Crystallogr Sect E Struct Rep Online. 2008 Nov 8;64(Pt 12):m1496. doi: 10.1107/S1600536808035320 (PMC2960151; doi:10.1107/S1600536808035320)
Supplement: Supplementary file 1 [file e-64-m1496-sup1.cif]

##############################################################################
###                                                                        ###
###        Electronic paper (Acta Crystallographica Section E)             ###
###                                                                        ###
##############################################################################
#                                                                            #
# This CIF contains the data in a paper accepted for publication in Acta     #
# Crystallographica Section E. It conforms to the requirements of Notes      #
# for Authors for Section E, and has been peer reviewed under the auspices   #
# of the IUCr Commission on Journals.                                        #
#                                                                            #
# Full details of the Crystallographic Information File format               #
# are given in the paper "The Crystallographic Information File (CIF):       #
# a New Standard Archive File for Crystallography" by S. R. Hall, F. H.      #
# Allen and I. D. Brown [Acta Cryst. (1991), A47, 655-685].                  #
#                                                                            #
# The current version of the core CIF dictionary is obtainable from          #
# ftp://ftp.iucr.org/pub/cif_core.dic. The current version number is 2.4.    #
#                                                                            #
# Software is freely available for graphical display of the structure(s) in  #
# this CIF.  For information consult the CIF home page http://www.iucr.org/  #
# cif/home.html                                                              #
#                                                                            #
# This file may be used for bona fide research purposes within the           #
# scientific community so long as proper attribution is given to the journal # 
# article from which it was obtained.                                        #
#                                                                            #
##############################################################################
                                             
data_global
_audit_creation_method     'form.cif (version 2.0)'
_journal_data_validation_number     ?
_journal_date_recd_electronic     2008-09-30
_journal_date_accepted     2008-10-29
_journal_name_full     'Acta Crystallographica, Section E'
_journal_year     2008
_journal_volume     64
_journal_issue     12
_journal_page_first     m1496
_journal_page_last     m1496
_journal_paper_category     QM
_journal_coeditor_code     PK2125
_publ_contact_author_name     'Wei Xu'
_publ_contact_author_address
;
      State Key Lab. Base of Novel Functional Mater. & Prep. Science
      Faculty of Materials Science and Chemical Engineering
      Ningbo University
      Ningbo 315211
      P. R. China
;
_publ_contact_author_email     'zhengyueqing@nbu.edu.cn'
_publ_contact_author_fax     '86 574 87600789'
_publ_contact_author_phone     '86 574 87600789'
_publ_section_title
;
(Formato-\k<i>O</i>)bis(1,10-phenanthroline-\k^2^<i>N</i>,<i>N</i>')copper(II)
formate hexahydrate
;
loop_
    _publ_author_name
    _publ_author_footnote
    _publ_author_address
    'Wei Xu' ?
;
State Key Laboratory Base of Novel Functional Materials & Preparation Science
Faculty of Materials Science and Chemical Engineering
Ningbo University
Ningbo 315211
People's Republic of China
;
    'Jian-Li Lin' ?
;
State Key Laboratory Base of Novel Functional Materials & Preparation Science
Faculty of Materials Science and Chemical Engineering
Ningbo University
Ningbo 315211
People's Republic of China
;
    'Hong-Zhen Xie' ?
;
State Key Laboratory Base of Novel Functional Materials & Preparation Science
Faculty of Materials Science and Chemical Engineering
Ningbo University
Ningbo 315211
People's Republic of China
;
    'Ming Zhang' ?
;
State Key Laboratory Base of Novel Functional Materials & Preparation Science
Faculty of Materials Science and Chemical Engineering
Ningbo University
Ningbo 315211
People's Republic of China
;
data_I
_audit_creation_method     SHELXL-97
_chemical_name_systematic
;
(Formato-\kO)bis(1,10-phenanthroline-\k^2^<i>N</i>,<i>N</i>')copper(II) formate
hexahydrate
;
_chemical_name_common     ?
_chemical_formula_moiety     'C25 H17 Cu N4 O2 +, C H O2 -, 6(H2 O)'
_chemical_formula_sum     'C26 H30 Cu N4 O10'
_chemical_formula_iupac     '[Cu (C H O2) (C12 H8 N2)2] C H O2, 6H2 O'
_chemical_formula_weight     622.09
_chemical_melting_point     ?
_symmetry_cell_setting     monoclinic
_symmetry_space_group_name_H-M     'P 21/n'
_symmetry_space_group_name_Hall     '-P 2yn'
loop_
    _symmetry_equiv_pos_as_xyz
    'x, y, z'
    '-x+1/2, y+1/2, -z+1/2'
    '-x, -y, -z'
    'x-1/2, -y-1/2, z-1/2'
_cell_length_a     14.765(3)
_cell_length_b     12.764(3)
_cell_length_c     15.513(3)
_cell_angle_alpha     90.00
_cell_angle_beta     109.76(3)
_cell_angle_gamma     90.00
_cell_volume     2751.4(11)
_cell_formula_units_Z     4
_cell_measurement_reflns_used     25
_cell_measurement_theta_min     5.0
_cell_measurement_theta_max     12.5
_cell_measurement_temperature     295(2)
_exptl_crystal_description     block
_exptl_crystal_colour     blue
_exptl_crystal_size_max     0.43
_exptl_crystal_size_mid     0.29
_exptl_crystal_size_min     0.22
_exptl_crystal_density_diffrn     1.502
_exptl_crystal_density_meas     ?
_exptl_crystal_density_method     'not measured'
_exptl_crystal_F_000     1292
_exptl_absorpt_coefficient_mu     0.858
_exptl_absorpt_correction_type     'psi-scan'
_exptl_absorpt_process_details     '(XSCANS; Siemens, 1996)'
_exptl_absorpt_correction_T_min     0.740
_exptl_absorpt_correction_T_max     0.819
_exptl_special_details
;
;
_diffrn_ambient_temperature     295(2)
_diffrn_radiation_type     MoK\a
_diffrn_radiation_wavelength     0.71073
_diffrn_radiation_source     'fine-focus sealed tube'
_diffrn_radiation_monochromator     graphite
_diffrn_measurement_device_type     'Bruker P4'
_diffrn_measurement_method     \q/2\q
_diffrn_detector_area_resol_mean     ?
_diffrn_reflns_number     5942
_diffrn_reflns_av_R_equivalents     0.0681
_diffrn_reflns_av_sigmaI/netI     0.0448
_diffrn_reflns_theta_min     1.65
_diffrn_reflns_theta_max     25.00
_diffrn_reflns_theta_full     25.00
_diffrn_measured_fraction_theta_max     0.993
_diffrn_measured_fraction_theta_full     0.993
_diffrn_reflns_limit_h_min     -1
_diffrn_reflns_limit_h_max     17
_diffrn_reflns_limit_k_min     -1
_diffrn_reflns_limit_k_max     15
_diffrn_reflns_limit_l_min     -18
_diffrn_reflns_limit_l_max     17
_diffrn_standards_number     3
_diffrn_standards_interval_count     97
_diffrn_standards_interval_time     ?
_diffrn_standards_decay_%     0
_refine_special_details
;
Refinement of <i>F</i>^2^ against ALL reflections. The weighted <i>R</i>-factor
<i>wR</i> and goodness of fit <i>S</i> are based on <i>F</i>^2^, conventional
<i>R</i>-factors <i>R</i> are based on <i>F</i>, with <i>F</i> set to zero for
negative <i>F</i>^2^. The threshold expression of <i>F</i>^2^ >
\s(<i>F</i>^2^) is used only for calculating <i>R</i>-factors(gt) <i>etc</i>.
and is not relevant to the choice of reflections for refinement.
<i>R</i>-factors based on <i>F</i>^2^ are statistically about twice as large
as those based on <i>F</i>, and <i>R</i>- factors based on ALL data will be
even larger.
;
_reflns_number_total     4812
_reflns_number_gt     3341
_reflns_threshold_expression     I>2\s(I)
_refine_ls_structure_factor_coef     Fsqd
_refine_ls_matrix_type     full
_refine_ls_R_factor_all     0.0880
_refine_ls_R_factor_gt     0.0533
_refine_ls_wR_factor_gt     0.1332
_refine_ls_wR_factor_ref     0.1628
_refine_ls_goodness_of_fit_ref     1.113
_refine_ls_restrained_S_all     1.113
_refine_ls_number_reflns     4812
_refine_ls_number_parameters     372
_refine_ls_number_restraints     0
_refine_ls_hydrogen_treatment     constr
_refine_ls_weighting_scheme     calc
_refine_ls_weighting_details
         'calc w=1/[\s^2^(Fo^2^)+(0.0836P)^2^+2.1346P] where P=(Fo^2^+2Fc^2^)/3'
_atom_sites_solution_hydrogens     geom
_atom_sites_solution_primary     direct
_atom_sites_solution_secondary     difmap
_refine_ls_shift/su_max     0.000
_refine_ls_shift/su_mean     0.000
_refine_diff_density_max     0.668
_refine_diff_density_min     -0.763
_refine_ls_extinction_method     'SHELXL97 (Sheldrick, 2008)'
_refine_ls_extinction_coef     0.0091(10)
_refine_ls_extinction_expression
                                  'Fc^*^=kFc[1+0.001xFc^2^\l^3^/sin(2\q)]^-1/4^'
loop_
    _atom_type_symbol
    _atom_type_description
    _atom_type_scat_dispersion_real
    _atom_type_scat_dispersion_imag
    _atom_type_scat_source
    'C' 'C' 0.0033 0.0016
                         'International Tables Vol C Tables 4.2.6.8 and 6.1.1.4'
    'H' 'H' 0.0000 0.0000
                         'International Tables Vol C Tables 4.2.6.8 and 6.1.1.4'
    'N' 'N' 0.0061 0.0033
                         'International Tables Vol C Tables 4.2.6.8 and 6.1.1.4'
    'O' 'O' 0.0106 0.0060
                         'International Tables Vol C Tables 4.2.6.8 and 6.1.1.4'
    'Cu' 'Cu' 0.3201 1.2651
                         'International Tables Vol C Tables 4.2.6.8 and 6.1.1.4'
_computing_data_collection     'XSCANS (Siemens, 1996)'
_computing_cell_refinement     'XSCANS (Siemens, 1996)'
_computing_data_reduction     'XSCANS (Siemens, 1996)'
_computing_structure_solution     'SHELXS97 (Sheldrick, 2008)'
_computing_structure_refinement     'SHELXL97 (Sheldrick, 2008)'
_computing_molecular_graphics     'SHELXTL (Sheldrick, 2008)'
_computing_publication_material     'SHELXL97 (Sheldrick, 2008)'
loop_
    _atom_site_type_symbol
    _atom_site_label
    _atom_site_fract_x
    _atom_site_fract_y
    _atom_site_fract_z
    _atom_site_U_iso_or_equiv
    _atom_site_adp_type
    _atom_site_calc_flag
    _atom_site_refinement_flags
    _atom_site_occupancy
    _atom_site_disorder_assembly
    _atom_site_disorder_group
    Cu Cu 0.64373(3) 0.25126(4) 0.01020(3) 0.0379(2) Uani d . 1 . .
    N N1 0.7686(2) 0.3308(2) 0.0792(2) 0.0375(7) Uani d . 1 . .
    N N2 0.6376(2) 0.2407(2) 0.1353(2) 0.0396(7) Uani d . 1 . .
    C C1 0.8348(3) 0.3739(3) 0.0496(3) 0.0478(10) Uani d . 1 . .
    H H1A 0.8252 0.3736 -0.0129 0.057 Uiso calc R 1 . .
    C C2 0.9184(3) 0.4195(3) 0.1096(3) 0.0563(11) Uani d . 1 . .
    H H2A 0.9643 0.4471 0.0871 0.068 Uiso calc R 1 . .
    C C3 0.9326(3) 0.4234(3) 0.2005(3) 0.0558(11) Uani d . 1 . .
    H H3A 0.9881 0.4540 0.2405 0.067 Uiso calc R 1 . .
    C C4 0.8635(3) 0.3813(3) 0.2342(3) 0.0436(9) Uani d . 1 . .
    C C5 0.8705(4) 0.3821(4) 0.3286(3) 0.0580(12) Uani d . 1 . .
    H H5C 0.9246 0.4112 0.3719 0.070 Uiso calc R 1 . .
    C C6 0.8005(3) 0.3416(4) 0.3557(3) 0.0558(11) Uani d . 1 . .
    H H6C 0.8056 0.3460 0.4171 0.067 Uiso calc R 1 . .
    C C7 0.7191(3) 0.2924(3) 0.2925(2) 0.0447(9) Uani d . 1 . .
    C C8 0.6439(4) 0.2461(4) 0.3157(3) 0.0568(12) Uani d . 1 . .
    H H8C 0.6446 0.2481 0.3758 0.068 Uiso calc R 1 . .
    C C9 0.5702(4) 0.1984(4) 0.2498(3) 0.0592(12) Uani d . 1 . .
    H H9C 0.5209 0.1667 0.2650 0.071 Uiso calc R 1 . .
    C C10 0.5685(3) 0.1968(4) 0.1599(3) 0.0531(10) Uani d . 1 . .
    H H10C 0.5174 0.1642 0.1155 0.064 Uiso calc R 1 . .
    C C11 0.7114(3) 0.2880(3) 0.2003(2) 0.0359(8) Uani d . 1 . .
    C C12 0.7831(3) 0.3341(3) 0.1702(2) 0.0357(8) Uani d . 1 . .
    N N3 0.5138(2) 0.3447(2) -0.0467(2) 0.0414(7) Uani d . 1 . .
    N N4 0.6447(2) 0.2693(2) -0.1166(2) 0.0393(7) Uani d . 1 . .
    C C13 0.4500(3) 0.3792(3) -0.0117(3) 0.0532(10) Uani d . 1 . .
    H H13A 0.4635 0.3737 0.0512 0.064 Uiso calc R 1 . .
    C C14 0.3627(3) 0.4240(4) -0.0651(4) 0.0647(13) Uani d . 1 . .
    H H14A 0.3186 0.4462 -0.0381 0.078 Uiso calc R 1 . .
    C C15 0.3430(4) 0.4348(3) -0.1563(4) 0.0661(13) Uani d . 1 . .
    H H15A 0.2851 0.4648 -0.1922 0.079 Uiso calc R 1 . .
    C C16 0.4094(3) 0.4007(3) -0.1966(3) 0.0526(11) Uani d . 1 . .
    C C17 0.3954(4) 0.4059(4) -0.2923(3) 0.0679(15) Uani d . 1 . .
    H H17A 0.3393 0.4362 -0.3316 0.081 Uiso calc R 1 . .
    C C18 0.4601(4) 0.3687(4) -0.3271(3) 0.0656(14) Uani d . 1 . .
    H H18A 0.4480 0.3730 -0.3898 0.079 Uiso calc R 1 . .
    C C19 0.5478(3) 0.3223(3) -0.2694(3) 0.0514(11) Uani d . 1 . .
    C C20 0.6173(4) 0.2797(4) -0.3019(3) 0.0608(13) Uani d . 1 . .
    H H20A 0.6090 0.2827 -0.3640 0.073 Uiso calc R 1 . .
    C C21 0.6962(4) 0.2345(3) -0.2430(3) 0.0596(13) Uani d . 1 . .
    H H21A 0.7426 0.2059 -0.2643 0.072 Uiso calc R 1 . .
    C C22 0.7083(4) 0.2306(3) -0.1504(3) 0.0520(11) Uani d . 1 . .
    H H22A 0.7635 0.1994 -0.1106 0.062 Uiso calc R 1 . .
    C C23 0.5649(3) 0.3155(3) -0.1749(2) 0.0392(9) Uani d . 1 . .
    C C24 0.4947(3) 0.3552(3) -0.1378(2) 0.0384(8) Uani d . 1 . .
    C C25 0.6441(4) 0.0437(3) -0.0195(3) 0.0552(11) Uani d . 1 . .
    H H25 0.6237 -0.0242 -0.0378 0.066 Uiso calc R 1 . .
    O O1 0.5806(2) 0.1097(2) -0.02386(19) 0.0543(7) Uani d . 1 . .
    O O2 0.7306(2) 0.0600(3) 0.0067(2) 0.0683(9) Uani d . 1 . .
    C C26 0.1997(4) 0.5352(4) 0.2316(3) 0.0618(12) Uani d . 1 . .
    H H26 0.2453 0.5124 0.2859 0.074 Uiso calc R 1 . .
    O O3 0.1314(3) 0.5838(3) 0.2400(3) 0.0798(10) Uani d . 1 . .
    O O4 0.2164(3) 0.5125(3) 0.1609(2) 0.0796(11) Uani d . 1 . .
    O O5 0.1030(3) 0.9175(3) 0.3028(3) 0.0833(11) Uani d . 1 . .
    O O6 0.0247(3) 0.6818(3) 0.0693(2) 0.0770(10) Uani d . 1 . .
    O O7 0.1697(3) 0.3535(3) 0.0289(2) 0.0729(10) Uani d . 1 . .
    O O8 0.1647(3) 0.7213(3) 0.3948(2) 0.0719(9) Uani d . 1 . .
    O O9 0.1259(3) 1.0518(3) 0.0279(2) 0.0885(12) Uani d . 1 . .
    O O10 0.0479(3) 0.8961(3) 0.1125(3) 0.0831(11) Uani d . 1 . .
    H H5A 0.1169 0.8562 0.3155 0.100 Uiso d . 1 . .
    H H5B 0.1448 0.9521 0.3137 0.100 Uiso d . 1 . .
    H H6A 0.0482 0.6457 0.1074 0.100 Uiso d . 1 . .
    H H6B 0.0514 0.7399 0.0896 0.100 Uiso d . 1 . .
    H H7A 0.1700 0.4114 0.0616 0.100 Uiso d . 1 . .
    H H7B 0.1178 0.3552 0.0052 0.100 Uiso d . 1 . .
    H H8A 0.1746 0.6809 0.3576 0.100 Uiso d . 1 . .
    H H8B 0.2154 0.7354 0.4264 0.100 Uiso d . 1 . .
    H H9A 0.1669 1.0365 0.0126 0.100 Uiso d . 1 . .
    H H9B 0.0905 1.0691 -0.0241 0.100 Uiso d . 1 . .
    H H10A 0.0478 0.9198 0.1640 0.100 Uiso d . 1 . .
    H H10B 0.0707 0.9418 0.0885 0.100 Uiso d . 1 . .
loop_
    _atom_site_aniso_label
    _atom_site_aniso_U_11
    _atom_site_aniso_U_22
    _atom_site_aniso_U_33
    _atom_site_aniso_U_12
    _atom_site_aniso_U_13
    _atom_site_aniso_U_23
    Cu 0.0408(3) 0.0447(3) 0.0282(3) -0.0022(2) 0.0116(2) 0.00049(18)
    N1 0.0403(17) 0.0364(16) 0.0372(16) 0.0011(14) 0.0149(13) 0.0014(13)
    N2 0.0380(17) 0.0473(18) 0.0350(16) -0.0030(14) 0.0141(13) 0.0018(13)
    C1 0.054(2) 0.045(2) 0.049(2) -0.0029(19) 0.0223(19) 0.0063(18)
    C2 0.048(2) 0.050(2) 0.076(3) -0.005(2) 0.028(2) 0.004(2)
    C3 0.043(2) 0.047(2) 0.072(3) -0.0049(19) 0.010(2) -0.008(2)
    C4 0.041(2) 0.036(2) 0.048(2) 0.0021(17) 0.0074(18) -0.0051(17)
    C5 0.065(3) 0.054(3) 0.040(2) 0.007(2) -0.003(2) -0.0094(19)
    C6 0.070(3) 0.060(3) 0.032(2) 0.006(2) 0.011(2) -0.0045(19)
    C7 0.057(2) 0.046(2) 0.0314(19) 0.0104(19) 0.0154(18) 0.0028(17)
    C8 0.071(3) 0.069(3) 0.040(2) 0.007(2) 0.032(2) 0.009(2)
    C9 0.067(3) 0.069(3) 0.052(3) -0.008(2) 0.034(2) 0.010(2)
    C10 0.050(2) 0.064(3) 0.048(2) -0.010(2) 0.021(2) 0.001(2)
    C11 0.039(2) 0.0367(18) 0.0308(18) 0.0066(16) 0.0103(16) 0.0029(15)
    C12 0.039(2) 0.0308(17) 0.0362(18) 0.0061(16) 0.0116(16) 0.0012(15)
    N3 0.0456(18) 0.0380(17) 0.0403(17) 0.0032(14) 0.0142(15) 0.0006(13)
    N4 0.0449(18) 0.0409(17) 0.0354(16) -0.0010(14) 0.0181(14) 0.0006(13)
    C13 0.058(3) 0.047(2) 0.060(3) 0.002(2) 0.027(2) -0.005(2)
    C14 0.054(3) 0.051(3) 0.095(4) 0.007(2) 0.033(3) -0.010(3)
    C15 0.055(3) 0.041(2) 0.091(4) 0.006(2) 0.009(3) 0.007(2)
    C16 0.051(2) 0.033(2) 0.061(3) -0.0014(18) 0.003(2) 0.0078(19)
    C17 0.080(4) 0.045(3) 0.051(3) -0.003(2) -0.012(3) 0.018(2)
    C18 0.091(4) 0.056(3) 0.035(2) -0.015(3) 0.002(2) 0.009(2)
    C19 0.079(3) 0.041(2) 0.0320(19) -0.018(2) 0.015(2) -0.0006(17)
    C20 0.103(4) 0.051(2) 0.036(2) -0.023(3) 0.033(3) -0.0063(19)
    C21 0.094(4) 0.047(2) 0.059(3) -0.007(2) 0.053(3) -0.009(2)
    C22 0.068(3) 0.047(2) 0.052(2) -0.001(2) 0.036(2) -0.0015(19)
    C23 0.052(2) 0.0323(19) 0.0311(18) -0.0075(17) 0.0105(17) -0.0003(15)
    C24 0.041(2) 0.0306(18) 0.0382(19) -0.0027(15) 0.0070(16) 0.0032(15)
    C25 0.075(3) 0.037(2) 0.042(2) -0.004(2) 0.006(2) 0.0013(18)
    O1 0.0549(17) 0.0500(17) 0.0495(16) -0.0009(15) 0.0064(13) 0.0002(13)
    O2 0.061(2) 0.076(2) 0.0609(19) 0.0112(18) 0.0103(16) 0.0038(17)
    C26 0.074(3) 0.047(2) 0.058(3) -0.002(2) 0.015(2) -0.002(2)
    O3 0.065(2) 0.074(2) 0.103(3) 0.0053(19) 0.031(2) -0.007(2)
    O4 0.116(3) 0.060(2) 0.061(2) 0.001(2) 0.027(2) -0.0082(16)
    O5 0.089(3) 0.075(2) 0.090(3) 0.017(2) 0.036(2) 0.018(2)
    O6 0.078(2) 0.086(3) 0.064(2) 0.004(2) 0.0206(18) -0.0112(19)
    O7 0.080(2) 0.076(2) 0.0580(19) 0.0064(19) 0.0182(17) -0.0100(17)
    O8 0.075(2) 0.075(2) 0.072(2) -0.0008(18) 0.0341(19) 0.0044(18)
    O9 0.085(3) 0.108(3) 0.067(2) 0.016(2) 0.0197(19) -0.012(2)
    O10 0.094(3) 0.075(2) 0.076(2) 0.009(2) 0.023(2) 0.0016(19)
_geom_special_details
;
All e.s.d.'s (except the e.s.d. in the dihedral angle between two l.s. planes)
are estimated using the full covariance matrix. The cell e.s.d.'s are taken
into account individually in the estimation of e.s.d.'s in distances, angles
and torsion angles; correlations between e.s.d.'s in cell parameters are only
used when they are defined by crystal symmetry. An approximate (isotropic)
treatment of cell e.s.d.'s is used for estimating e.s.d.'s involving l.s.
planes.
;
loop_
    _geom_bond_atom_site_label_1
    _geom_bond_atom_site_label_2
    _geom_bond_site_symmetry_2
    _geom_bond_distance
    _geom_bond_publ_flag
    Cu N2 . 1.978(3) ?
    Cu N4 . 1.986(3) ?
    Cu O1 . 2.020(3) ?
    Cu N1 . 2.059(3) ?
    Cu N3 . 2.177(3) ?
    N1 C1 . 1.332(5) ?
    N1 C12 . 1.356(5) ?
    N2 C10 . 1.327(5) ?
    N2 C11 . 1.352(5) ?
    C1 C2 . 1.397(6) ?
    C1 H1A . 0.9300 ?
    C2 C3 . 1.355(6) ?
    C2 H2A . 0.9300 ?
    C3 C4 . 1.402(6) ?
    C3 H3A . 0.9300 ?
    C4 C12 . 1.399(5) ?
    C4 C5 . 1.432(6) ?
    C5 C6 . 1.345(6) ?
    C5 H5C . 0.9300 ?
    C6 C7 . 1.415(6) ?
    C6 H6C . 0.9300 ?
    C7 C11 . 1.396(5) ?
    C7 C8 . 1.409(6) ?
    C8 C9 . 1.360(7) ?
    C8 H8C . 0.9300 ?
    C9 C10 . 1.386(6) ?
    C9 H9C . 0.9300 ?
    C10 H10C . 0.9300 ?
    C11 C12 . 1.421(5) ?
    N3 C13 . 1.311(5) ?
    N3 C24 . 1.352(5) ?
    N4 C22 . 1.316(5) ?
    N4 C23 . 1.353(5) ?
    C13 C14 . 1.397(6) ?
    C13 H13A . 0.9300 ?
    C14 C15 . 1.351(7) ?
    C14 H14A . 0.9300 ?
    C15 C16 . 1.400(7) ?
    C15 H15A . 0.9300 ?
    C16 C24 . 1.407(5) ?
    C16 C17 . 1.430(7) ?
    C17 C18 . 1.333(7) ?
    C17 H17A . 0.9300 ?
    C18 C19 . 1.430(7) ?
    C18 H18A . 0.9300 ?
    C19 C20 . 1.398(7) ?
    C19 C23 . 1.403(5) ?
    C20 C21 . 1.343(7) ?
    C20 H20A . 0.9300 ?
    C21 C22 . 1.388(6) ?
    C21 H21A . 0.9300 ?
    C22 H22A . 0.9300 ?
    C23 C24 . 1.437(5) ?
    C25 O2 . 1.220(5) ?
    C25 O1 . 1.245(5) ?
    C25 H25 . 0.9300 ?
    C26 O3 . 1.228(6) ?
    C26 O4 . 1.237(6) ?
    C26 H26 . 0.9300 ?
    O5 H5A . 0.8162 ?
    O5 H5B . 0.7309 ?
    O6 H6A . 0.7368 ?
    O6 H6B . 0.8486 ?
    O7 H7A . 0.8961 ?
    O7 H7B . 0.7303 ?
    O8 H8A . 0.8225 ?
    O8 H8B . 0.7656 ?
    O9 H9A . 0.7471 ?
    O9 H9B . 0.8279 ?
    O10 H10A . 0.8544 ?
    O10 H10B . 0.8217 ?
loop_
    _geom_angle_atom_site_label_1
    _geom_angle_atom_site_label_2
    _geom_angle_atom_site_label_3
    _geom_angle_site_symmetry_1
    _geom_angle_site_symmetry_3
    _geom_angle
    _geom_angle_publ_flag
    N2 Cu N4 . . 176.56(12) ?
    N2 Cu O1 . . 91.46(12) ?
    N4 Cu O1 . . 90.09(12) ?
    N2 Cu N1 . . 81.60(12) ?
    N4 Cu N1 . . 98.78(12) ?
    O1 Cu N1 . . 146.07(12) ?
    N2 Cu N3 . . 96.24(12) ?
    N4 Cu N3 . . 80.52(12) ?
    O1 Cu N3 . . 96.83(12) ?
    N1 Cu N3 . . 116.87(12) ?
    C1 N1 C12 . . 118.0(3) ?
    C1 N1 Cu . . 131.1(3) ?
    C12 N1 Cu . . 110.8(2) ?
    C10 N2 C11 . . 118.6(3) ?
    C10 N2 Cu . . 127.2(3) ?
    C11 N2 Cu . . 114.1(2) ?
    N1 C1 C2 . . 121.9(4) ?
    N1 C1 H1A . . 119.0 ?
    C2 C1 H1A . . 119.0 ?
    C3 C2 C1 . . 120.0(4) ?
    C3 C2 H2A . . 120.0 ?
    C1 C2 H2A . . 120.0 ?
    C2 C3 C4 . . 119.8(4) ?
    C2 C3 H3A . . 120.1 ?
    C4 C3 H3A . . 120.1 ?
    C12 C4 C3 . . 116.8(4) ?
    C12 C4 C5 . . 118.7(4) ?
    C3 C4 C5 . . 124.6(4) ?
    C6 C5 C4 . . 121.3(4) ?
    C6 C5 H5C . . 119.3 ?
    C4 C5 H5C . . 119.3 ?
    C5 C6 C7 . . 121.0(4) ?
    C5 C6 H6C . . 119.5 ?
    C7 C6 H6C . . 119.5 ?
    C11 C7 C8 . . 116.5(4) ?
    C11 C7 C6 . . 119.0(4) ?
    C8 C7 C6 . . 124.6(4) ?
    C9 C8 C7 . . 119.8(4) ?
    C9 C8 H8C . . 120.1 ?
    C7 C8 H8C . . 120.1 ?
    C8 C9 C10 . . 120.0(4) ?
    C8 C9 H9C . . 120.0 ?
    C10 C9 H9C . . 120.0 ?
    N2 C10 C9 . . 121.9(4) ?
    N2 C10 H10C . . 119.1 ?
    C9 C10 H10C . . 119.1 ?
    N2 C11 C7 . . 123.3(4) ?
    N2 C11 C12 . . 116.2(3) ?
    C7 C11 C12 . . 120.5(4) ?
    N1 C12 C4 . . 123.4(3) ?
    N1 C12 C11 . . 117.2(3) ?
    C4 C12 C11 . . 119.5(3) ?
    C13 N3 C24 . . 118.3(3) ?
    C13 N3 Cu . . 132.4(3) ?
    C24 N3 Cu . . 108.7(2) ?
    C22 N4 C23 . . 118.4(3) ?
    C22 N4 Cu . . 126.6(3) ?
    C23 N4 Cu . . 114.6(2) ?
    N3 C13 C14 . . 122.7(4) ?
    N3 C13 H13A . . 118.7 ?
    C14 C13 H13A . . 118.7 ?
    C15 C14 C13 . . 119.4(4) ?
    C15 C14 H14A . . 120.3 ?
    C13 C14 H14A . . 120.3 ?
    C14 C15 C16 . . 120.1(4) ?
    C14 C15 H15A . . 120.0 ?
    C16 C15 H15A . . 120.0 ?
    C15 C16 C24 . . 116.6(4) ?
    C15 C16 C17 . . 125.0(4) ?
    C24 C16 C17 . . 118.4(4) ?
    C18 C17 C16 . . 122.1(4) ?
    C18 C17 H17A . . 118.9 ?
    C16 C17 H17A . . 118.9 ?
    C17 C18 C19 . . 121.0(4) ?
    C17 C18 H18A . . 119.5 ?
    C19 C18 H18A . . 119.5 ?
    C20 C19 C23 . . 117.3(4) ?
    C20 C19 C18 . . 123.7(4) ?
    C23 C19 C18 . . 119.0(4) ?
    C21 C20 C19 . . 119.7(4) ?
    C21 C20 H20A . . 120.2 ?
    C19 C20 H20A . . 120.2 ?
    C20 C21 C22 . . 119.9(4) ?
    C20 C21 H21A . . 120.1 ?
    C22 C21 H21A . . 120.1 ?
    N4 C22 C21 . . 122.6(5) ?
    N4 C22 H22A . . 118.7 ?
    C21 C22 H22A . . 118.7 ?
    N4 C23 C19 . . 122.2(4) ?
    N4 C23 C24 . . 118.0(3) ?
    C19 C23 C24 . . 119.8(4) ?
    N3 C24 C16 . . 122.9(4) ?
    N3 C24 C23 . . 117.4(3) ?
    C16 C24 C23 . . 119.7(4) ?
    O2 C25 O1 . . 125.9(4) ?
    O2 C25 H25 . . 117.0 ?
    O1 C25 H25 . . 117.0 ?
    C25 O1 Cu . . 108.6(3) ?
    O3 C26 O4 . . 129.0(5) ?
    O3 C26 H26 . . 115.5 ?
    O4 C26 H26 . . 115.5 ?
    H5A O5 H5B . . 113.5 ?
    H6A O6 H6B . . 102.5 ?
    H7A O7 H7B . . 93.7 ?
    H8A O8 H8B . . 103.3 ?
    H9A O9 H9B . . 94.2 ?
    H10A O10 H10B . . 107.7 ?
loop_
    _geom_hbond_atom_site_label_D
    _geom_hbond_atom_site_label_H
    _geom_hbond_atom_site_label_A
    _geom_hbond_site_symmetry_D
    _geom_hbond_site_symmetry_H
    _geom_hbond_site_symmetry_A
    _geom_hbond_distance_DH
    _geom_hbond_distance_HA
    _geom_hbond_distance_DA
    _geom_hbond_angle_DHA
    _geom_hbond_publ_flag
    O5 H5A O8 . . 1_555 0.82 2.10 2.874(5) 160 y
    O5 H5B O4 . . 2_555 0.73 2.10 2.808(6) 164 y
    O6 H6A O3 . . 1_555 0.74 2.16 2.870(5) 163 y
    O6 H6B O10 . . 1_555 0.85 2.03 2.810(5) 153 y
    O7 H7A O4 . . 1_555 0.90 1.95 2.799(5) 158 y
    O7 H7B O6 . . 3_565 0.73 2.08 2.794(6) 165 y
    O8 H8A O3 . . 1_555 0.82 2.12 2.879(5) 154 y
    O8 H8B O7 . . 2_555 0.76 2.20 2.876(6) 148 y
    O9 H9A O2 . . 3_665 0.75 2.05 2.754(5) 157 y
    O9 H9B O10 . . 3_575 0.83 2.09 2.827(6) 148 y
    O10 H10A O5 . . 1_555 0.85 2.03 2.798(6) 149 y
    O10 H10B O9 . . 1_555 0.82 2.01 2.832(6) 179 y
