# Supplementary material for: (Formato-κO)bis­(1,10-phenanthroline-κ2 N,N′)copper(II) formate hexa­hydrate
Source: Acta Crystallogr Sect E Struct Rep Online. 2008 Nov 8;64(Pt 12):m1496. doi: 10.1107/S1600536808035320 (PMC2960151; doi:10.1107/S1600536808035320)
Supplement: Supplementary file 2 [file e-64-m1496-Isup2.hkl]

# 
# h,k,l, Fc-squared, Fo-squared, sigma(Fo-squared) and status flag 
# 
data_I
_shelx_title ' [CUHCOO(phen)2]HCOO*6H2O' 
_shelx_refln_list_code          4 
_shelx_F_calc_maximum      351.66 
_exptl_crystal_F_000      1292.00 
_reflns_d_resolution_high  0.8409 
 
loop_ 
 _symmetry_equiv_pos_as_xyz 
 'x, y, z' 
 '-x+1/2, y+1/2, -z+1/2' 
 '-x, -y, -z' 
 'x-1/2, -y-1/2, z-1/2' 
 
_cell_length_a    14.7650 
_cell_length_b    12.7640 
_cell_length_c    15.5130 
_cell_angle_alpha  90.000 
_cell_angle_beta  109.758 
_cell_angle_gamma  90.000 
 
_shelx_F_squared_multiplier     1.000 
 
loop_ 
 _refln_index_h 
 _refln_index_k 
 _refln_index_l 
 _refln_F_squared_calc 
 _refln_F_squared_meas 
 _refln_F_squared_sigma 
 _refln_observed_status 
   2   0   0     2588.19     2448.08     63.20 o 
   4   0   0    33452.21    34821.39    330.17 o 
   6   0   0     3141.89     2771.96     99.74 o 
   8   0   0     1817.50     1557.74     44.54 o 
  12   0   0      305.89      323.77     17.80 o 
  16   0   0       54.42      -10.67     22.37 o 
   1   1   0      470.21      406.70      7.65 o 
   2   1   0    15800.40    17622.46    131.82 o 
   3   1   0    11654.90    12386.25    123.12 o 
   4   1   0     3855.06     3384.27    100.06 o 
   5   1   0     2866.39     2591.57     65.81 o 
   6   1   0     4830.39     4016.15     81.76 o 
   7   1   0     1442.50     1426.39     32.60 o 
   8   1   0     1356.26     1271.64     31.17 o 
   9   1   0        7.66        0.94      6.35 o 
  10   1   0      161.65       92.36      9.26 o 
  11   1   0       34.95       23.82      8.34 o 
  12   1   0     2201.85     2381.71     49.22 o 
  13   1   0      178.59      188.35     21.86 o 
  14   1   0       15.67        0.13     12.66 o 
  15   1   0       19.33        5.90     15.37 o 
  16   1   0      677.83      965.72     24.52 o 
   0   2   0    45477.46    66204.48    400.07 o 
   1   2   0     1846.59     1939.11     59.61 o 
   2   2   0     1164.52     1071.68     37.82 o 
   3   2   0     6130.02     6224.02    130.16 o 
   4   2   0     1766.02     1512.74     52.23 o 
   5   2   0     1091.70     1126.60     39.90 o 
   6   2   0     8004.25     7538.10    158.28 o 
   7   2   0       11.38       11.94      7.37 o 
   8   2   0      434.00      281.28     14.00 o 
   9   2   0      394.84      413.78     16.54 o 
  11   2   0      254.54      197.35     16.02 o 
  12   2   0      117.91       55.67     13.98 o 
  13   2   0      209.52      162.22     16.78 o 
  15   2   0       19.14      -21.09     21.09 o 
  16   2   0       47.11        2.03     20.59 o 
   1   3   0      125.33      181.90      5.50 o 
   2   3   0   123663.82     7153.87    174.62 o 
   3   3   0    10024.73    11444.90    187.92 o 
   4   3   0      145.11      135.06      8.14 o 
   5   3   0       88.75       96.10      8.64 o 
   6   3   0     4297.93     4766.13    122.63 o 
   7   3   0      113.42      105.26     11.44 o 
   8   3   0     2267.65     2077.01     81.76 o 
   9   3   0      209.80      196.83     14.24 o 
  10   3   0      873.62      930.60     27.52 o 
  11   3   0        9.69       -8.89     10.42 o 
  12   3   0     2371.23     2577.93     57.80 o 
  14   3   0      113.57       66.85     22.88 o 
  15   3   0       14.14        4.07     19.06 o 
  16   3   0      715.06      866.10     34.36 o 
   0   4   0       42.90       25.17      6.10 o 
   1   4   0     9896.23    11679.55    190.54 o 
   2   4   0    25658.33    30005.11    307.34 o 
   3   4   0      290.09      358.43     15.78 o 
   4   4   0     5976.27     5879.96    138.49 o 
   5   4   0      593.56      675.11     25.23 o 
   6   4   0     3942.45     3826.00    111.92 o 
   7   4   0       10.42        5.59      8.39 o 
   8   4   0     1498.26     1528.34     43.94 o 
   9   4   0      401.69      384.23     17.05 o 
  10   4   0     1518.04     1529.97     57.44 o 
  11   4   0       52.06        2.29     12.96 o 
  12   4   0      344.28      334.22     18.31 o 
  13   4   0        1.82        8.64     11.18 o 
  14   4   0      767.61     1027.48     34.11 o 
  15   4   0       66.38       43.97     20.33 o 
   1   5   0     1249.47     1248.86     33.66 o 
   2   5   0    13459.78    14413.55    213.64 o 
   3   5   0      378.67      380.66     13.49 o 
   4   5   0     7046.14     7366.80    153.08 o 
   5   5   0      923.90      920.84     34.45 o 
   6   5   0     1997.67     1940.65     81.20 o 
   7   5   0      242.34      201.19     13.23 o 
   8   5   0     1382.03     1327.38     40.08 o 
   9   5   0        2.30       -9.91      9.91 o 
  10   5   0     2660.68     3269.31     78.37 o 
  11   5   0       19.70      -11.44     11.44 o 
  12   5   0     1801.06     1981.09     47.23 o 
  13   5   0       26.87       -5.85     26.43 o 
  14   5   0        5.42       20.58     19.31 o 
  15   5   0       72.77       33.04     20.08 o 
   0   6   0    19862.16    22264.42    268.57 o 
   1   6   0      815.53      931.55     26.50 o 
   2   6   0      361.65      365.29     18.07 o 
   3   6   0     1405.36     1678.35     79.02 o 
   4   6   0    33320.05    37980.67    345.75 o 
   5   6   0     1470.26     1680.57     73.10 o 
   6   6   0      485.91      500.75     20.37 o 
   7   6   0       94.64       76.26     11.44 o 
   8   6   0     1483.21     1582.25     69.19 o 
   9   6   0      140.02      125.08     13.47 o 
  10   6   0     2042.72     2259.27     59.80 o 
  11   6   0       62.34       56.17     11.95 o 
  12   6   0       33.83       19.82     10.93 o 
  13   6   0        2.61        2.03     17.03 o 
  14   6   0      538.31      635.56     31.04 o 
  15   6   0        0.13      -14.74     26.43 o 
   1   7   0       27.50       34.52      5.82 o 
   2   7   0      660.89      608.50     23.44 o 
   3   7   0     6229.16     6864.83    145.54 o 
   4   7   0     8173.97     8787.11    162.90 o 
   5   7   0       57.37       50.07     10.93 o 
   6   7   0      627.51      602.27     23.68 o 
   7   7   0       18.83       18.55     10.17 o 
   8   7   0      363.72      352.85     17.04 o 
   9   7   0      134.75      108.04     13.47 o 
  10   7   0      463.37      437.38     19.34 o 
  11   7   0       91.44       65.58     12.71 o 
  12   7   0      403.35      413.09     26.45 o 
  13   7   0        7.84       -2.03     21.60 o 
  14   7   0       16.35       35.83     28.21 o 
   0   8   0     2326.57     2227.55     85.62 o 
   1   8   0      280.99      307.52     13.10 o 
   2   8   0      230.95      198.64     12.46 o 
   3   8   0        0.05       -3.30      9.40 o 
   4   8   0     3499.15     3451.07     95.66 o 
   5   8   0     1855.21     1817.02     68.01 o 
   6   8   0     3493.44     3686.88     92.22 o 
   7   8   0        2.54       -9.40      9.40 o 
   8   8   0      525.32      557.86     21.38 o 
   9   8   0      204.22      177.22     16.02 o 
  10   8   0      651.34      657.49     21.38 o 
  11   8   0       78.82       64.56     20.08 o 
  12   8   0       37.97       -2.54     17.03 o 
  13   8   0       18.49       17.28     18.04 o 
  14   8   0      149.04      141.34     26.44 o 
   1   9   0       10.18       11.02      6.99 o 
   2   9   0     5454.59     5648.08    112.52 o 
   3   9   0       11.15       14.23      9.40 o 
   4   9   0      483.74      514.86     20.11 o 
   5   9   0       42.36       33.80     11.44 o 
   6   9   0     3891.40     3950.04     84.03 o 
   7   9   0      544.36      530.39     20.11 o 
   8   9   0     1138.53     1156.19     48.17 o 
   9   9   0      169.84      129.91     14.75 o 
  10   9   0      156.42       88.47     13.73 o 
  11   9   0       67.12       52.36     20.33 o 
  12   9   0      244.19      205.44     27.21 o 
  13   9   0        0.10       29.48     19.06 o 
   0  10   0     1685.73     1743.28     64.88 o 
   1  10   0      108.63       95.84      8.54 o 
   2  10   0      793.99      814.36     29.80 o 
   3  10   0       67.75       49.56     11.44 o 
   4  10   0      492.69      490.38     18.83 o 
   5  10   0     2130.22     2167.25     57.26 o 
   6  10   0     3781.05     3839.88     74.70 o 
   7  10   0      122.85      117.44     15.00 o 
   8  10   0     1014.68     1078.95     38.47 o 
   9  10   0       67.66       45.49     18.55 o 
  10  10   0      400.11      439.78     29.51 o 
  11  10   0        1.46        0.00     14.99 o 
  12  10   0       14.34       -3.81     17.28 o 
   1  11   0        0.40       -2.71      6.92 o 
   2  11   0     1033.78     1000.78     47.15 o 
   3  11   0      280.93      267.28     16.02 o 
   4  11   0      342.02      324.04     17.04 o 
   5  11   0        8.70       -2.80      9.91 o 
   6  11   0      746.32      822.11     25.71 o 
   7  11   0       12.70        1.52     10.42 o 
   8  11   0     1535.41     1547.13     43.10 o 
   9  11   0       89.43      128.61     27.96 o 
  10  11   0      141.66      116.17     25.17 o 
  11  11   0       14.26       44.22     21.85 o 
   0  12   0     1135.01     1166.02     41.03 o 
   1  12   0       47.99       46.35      9.53 o 
   2  12   0       21.21       31.51      9.66 o 
   3  12   0      330.51      350.22     16.53 o 
   4  12   0      346.56      368.54     16.53 o 
   5  12   0        0.03        6.61      8.89 o 
   6  12   0       70.45       38.63     17.79 o 
   7  12   0       32.34       39.14     17.79 o 
   8  12   0      252.04      230.36     26.44 o 
   9  12   0       46.07       36.34     20.84 o 
  10  12   0      119.27       57.19     21.86 o 
   1  13   0       62.29       79.49     13.98 o 
   2  13   0      279.69      300.32     24.67 o 
   3  13   0        9.28       10.17     14.49 o 
   4  13   0       12.74       25.92     17.03 o 
   5  13   0       24.16       35.58     20.08 o 
   6  13   0      423.69      445.90     27.73 o 
   7  13   0      590.32      487.02     32.32 o 
   8  13   0     1127.91     1146.32     39.74 o 
   0  14   0      376.82      329.11     23.40 o 
   1  14   0       18.94       25.76     11.90 o 
   2  14   0        0.63        0.76     14.74 o 
   3  14   0        1.20       -1.02     24.14 o 
   4  14   0      348.81      298.06     26.96 o 
   5  14   0       59.52       16.52     18.81 o 
   6  14   0        2.68       13.98     17.28 o 
   1  15   0        3.61       27.45     17.03 o 
   2  15   0      391.45      430.08     30.01 o 
 -13   0   1      420.26      427.91     19.84 o 
  -9   0   1      109.43       53.64     11.69 o 
  -7   0   1     4889.84     4106.93    116.23 o 
  -5   0   1      457.48      486.87     13.26 o 
  -3   0   1     8421.96     7643.18    131.18 o 
  -1   0   1    22141.72     2434.51  13691.62 o 
   1   0   1     5396.44     5972.98    147.54 o 
   3   0   1    19448.86    19536.13    233.45 o 
   5   0   1      771.34      748.25     22.21 o 
   7   0   1    10523.76    10110.37    169.22 o 
   9   0   1       69.35       37.87     10.42 o 
  11   0   1      527.09      526.84     18.83 o 
  15   0   1       78.69       81.33     21.86 o 
 -16   1   1        4.07       12.03     12.98 o 
 -15   1   1      788.67      903.65    109.35 o 
 -14   1   1       24.62       20.33     13.22 o 
 -13   1   1      786.79      861.03     91.16 o 
 -12   1   1      254.36      255.42     12.13 o 
 -11   1   1      189.37      111.79     14.75 o 
 -10   1   1      118.96       73.17      8.62 o 
  -9   1   1     5464.76     5406.57    119.77 o 
  -8   1   1       35.79       15.00      5.93 o 
  -7   1   1      178.68      156.28      8.52 o 
  -6   1   1     1673.33     1586.97     36.86 o 
  -5   1   1      117.73      174.51     18.69 o 
  -4   1   1     2850.82     2843.65     81.89 o 
  -3   1   1     2828.35     2740.15     56.70 o 
  -2   1   1        2.35        9.64      2.80 o 
  -1   1   1    28673.65    35942.83   4232.87 o 
   0   1   1      940.33      204.14    391.71 o 
   1   1   1     5280.52     6051.73     69.83 o 
   2   1   1      307.16      262.83      8.42 o 
   3   1   1     3411.72     3147.18     65.69 o 
   4   1   1     8938.44     8605.55    496.67 o 
   5   1   1      249.52      154.57     15.40 o 
   6   1   1     1312.79     1325.13     57.68 o 
   7   1   1      130.00       94.70      6.92 o 
   8   1   1       39.19       27.09      9.28 o 
   9   1   1     2678.45     2557.94     59.38 o 
  10   1   1       14.29       -5.51      7.16 o 
  11   1   1      642.10      590.02     23.93 o 
  12   1   1        0.74       -0.06      7.36 o 
  13   1   1      513.07      585.28     16.28 o 
  14   1   1        5.49       -8.47     12.33 o 
  15   1   1      629.20      844.59     24.15 o 
  16   1   1        0.17        2.79     28.08 o 
 -16   2   1        9.22        7.12     26.17 o 
 -15   2   1      663.66      631.70     29.52 o 
 -14   2   1      157.57      100.42     17.03 o 
 -13   2   1       22.30        4.83     11.94 o 
 -12   2   1      569.08      617.48     21.38 o 
 -11   2   1      420.78      364.37     17.30 o 
 -10   2   1      164.42      139.33     13.98 o 
  -9   2   1      394.82      359.33     15.78 o 
  -8   2   1     1217.23     1241.37     41.63 o 
  -7   2   1     2682.28     2285.98     84.11 o 
  -6   2   1      590.73      522.31     16.31 o 
  -5   2   1       76.59       74.24      7.63 o 
  -4   2   1     1306.20     1335.35     46.18 o 
  -3   2   1    23196.33    27677.01    281.05 o 
  -2   2   1      403.94      465.58     19.91 o 
  -1   2   1    19681.38    25137.97    265.32 o 
   0   2   1      697.39      811.77     23.08 o 
   1   2   1     2678.05     2456.74     51.79 o 
   2   2   1    28287.91    35833.54    314.32 o 
   3   2   1     3783.85     3805.67    106.73 o 
   4   2   1      252.40      214.32     10.44 o 
   5   2   1      565.73      506.77     21.67 o 
   6   2   1      407.50      423.43     13.24 o 
   7   2   1     7107.40     6693.22    140.77 o 
   8   2   1      293.71      322.84     15.01 o 
   9   2   1      618.19      487.42     18.34 o 
  10   2   1        0.88        5.34      9.40 o 
  11   2   1     1337.56     1385.20     48.21 o 
  12   2   1       27.46        0.00     10.93 o 
  13   2   1      834.13      971.76     24.45 o 
  14   2   1       14.24      -16.77     16.77 o 
  15   2   1      203.95      132.20     23.64 o 
  16   2   1        4.50       18.81     19.57 o 
 -16   3   1       12.84      -15.50     25.16 o 
 -15   3   1      112.51       61.77     22.11 o 
 -14   3   1       59.99        3.56     18.05 o 
 -12   3   1      366.11      380.29     18.32 o 
 -11   3   1       16.31        3.56     10.42 o 
 -10   3   1       73.37       47.02     12.20 o 
  -8   3   1     1345.33     1332.42     41.13 o 
  -7   3   1      135.74       71.96      9.92 o 
  -6   3   1      341.28      368.33     13.75 o 
  -5   3   1    12921.21    13696.36    205.26 o 
  -4   3   1      544.76      589.07     20.40 o 
  -3   3   1     5386.41     5331.35    127.57 o 
  -2   3   1     3496.01     4025.58    103.58 o 
   0   3   1     8453.31     9824.25    111.64 o 
   1   3   1    23578.63    28592.99    295.15 o 
   2   3   1     7388.34     8569.88    157.28 o 
   3   3   1      681.40      667.84     28.34 o 
   4   3   1      617.88      805.93     31.63 o 
   5   3   1    18478.30    20599.30    256.66 o 
   6   3   1     1839.42     1908.91     81.74 o 
   7   3   1      124.75       77.04     10.17 o 
   8   3   1      314.58      335.57     15.52 o 
   9   3   1     2634.34     2792.56     81.00 o 
  10   3   1       14.81       -3.56     10.67 o 
  11   3   1      115.61       60.25     13.47 o 
  12   3   1       86.60       72.44     13.22 o 
  13   3   1      185.88      132.20     15.51 o 
  14   3   1       10.63        2.03     20.33 o 
  15   3   1      299.32      291.16     27.46 o 
 -16   4   1      225.26      173.65     25.93 o 
 -15   4   1       31.92       -6.10     17.79 o 
 -14   4   1        1.85       17.03     16.52 o 
 -13   4   1      384.69      493.73     19.33 o 
 -12   4   1       80.30       27.45     13.47 o 
 -11   4   1     2502.25     2570.01     71.15 o 
 -10   4   1      499.21      506.23     21.38 o 
  -9   4   1      475.03      476.99     18.58 o 
  -8   4   1      160.70      114.17     12.97 o 
  -7   4   1     5844.30     5700.15    126.92 o 
  -6   4   1     2480.38     2642.42     94.30 o 
  -5   4   1       50.43       56.94      7.63 o 
  -4   4   1     2950.57     2956.56     96.34 o 
  -3   4   1    15393.13    17286.65    236.85 o 
  -2   4   1    62907.56    85494.47    553.66 o 
  -1   4   1      561.60      719.44     18.67 o 
   0   4   1      462.04      430.93     17.85 o 
   1   4   1    16676.72    18630.36    423.96 o 
   2   4   1     3930.17     3915.41    111.21 o 
   3   4   1    23891.93    27413.37    306.79 o 
   4   4   1      140.22      138.09      9.16 o 
   5   4   1       12.27       -1.78      7.12 o 
   6   4   1      147.09      143.67     11.44 o 
   7   4   1     4785.71     4687.59    111.77 o 
   8   4   1      482.96      552.11     23.93 o 
   9   4   1     1716.55     1908.95     71.80 o 
  10   4   1      135.02      115.42     15.25 o 
  11   4   1     1078.20     1092.65     28.80 o 
  12   4   1      364.92      438.52     18.31 o 
  13   4   1      420.55      435.75     28.74 o 
  14   4   1        1.97      -17.03     17.03 o 
  15   4   1       39.08       -4.57     19.31 o 
 -15   5   1       86.45       50.58     20.08 o 
 -14   5   1        0.20      -11.94     17.53 o 
 -13   5   1      693.61      803.88     22.15 o 
 -12   5   1        0.11       -6.61     10.67 o 
 -11   5   1       57.59       27.45     13.22 o 
 -10   5   1       99.15       57.19     13.73 o 
  -9   5   1      540.49      541.96     19.60 o 
  -8   5   1        0.07      -10.42     10.42 o 
  -7   5   1       11.10       12.45      8.89 o 
  -6   5   1       76.83       51.09      9.15 o 
  -5   5   1     8456.19     9348.00    168.97 o 
  -4   5   1      214.11      256.17     11.19 o 
  -3   5   1     1345.64     1261.16     48.11 o 
  -2   5   1        0.00        6.35      6.10 o 
  -1   5   1     1026.87      924.43     23.66 o 
   0   5   1       62.88       65.47      6.99 o 
   1   5   1    13381.39    14325.00    290.52 o 
   2   5   1      868.01      951.79     34.47 o 
   3   5   1      178.55      189.74     10.43 o 
   4   5   1     6814.84     7318.74    157.21 o 
   5   5   1     1948.55     1870.89     78.91 o 
   6   5   1     2003.50     2069.77     84.00 o 
   8   5   1      229.86      245.67     15.77 o 
   9   5   1     1938.05     2152.63     66.72 o 
  10   5   1       55.94       16.52     12.96 o 
  11   5   1      955.90     1091.18     27.26 o 
  12   5   1       53.08        1.52     11.95 o 
  13   5   1      535.80      642.98     33.59 o 
  14   5   1        9.77        5.34     21.85 o 
  15   5   1      271.29      278.68     25.68 o 
 -15   6   1       17.89       18.81     17.03 o 
 -14   6   1       14.98        5.84     17.53 o 
 -13   6   1      416.16      541.82     33.58 o 
 -12   6   1        0.21      -10.67     10.67 o 
 -11   6   1     3003.17     3332.16     63.27 o 
 -10   6   1     1525.94     1830.74     56.92 o 
  -9   6   1        0.54       16.77     10.42 o 
  -8   6   1        2.10        4.83     10.42 o 
  -7   6   1     2904.97     2940.19     85.48 o 
  -6   6   1       17.50       10.17      9.40 o 
  -5   6   1        1.21       14.48      8.39 o 
  -4   6   1     1652.12     2066.58     83.69 o 
  -3   6   1     6751.93     6781.78    147.41 o 
  -2   6   1      226.68      195.37     10.43 o 
  -1   6   1     2590.77     2721.96    120.94 o 
   0   6   1     2623.79     2993.00     71.52 o 
   1   6   1     2875.15     2994.62     71.10 o 
   2   6   1      538.67      546.96     20.64 o 
   3   6   1    20569.78    23394.69    272.88 o 
   4   6   1     3480.53     3795.66    116.25 o 
   5   6   1        1.52       -4.57      8.13 o 
   6   6   1      142.03      139.58     12.71 o 
   7   6   1     1874.34     1994.54     77.22 o 
   8   6   1       15.28       -4.32      9.91 o 
   9   6   1      101.84       32.79     13.47 o 
  10   6   1        2.70        9.40     11.18 o 
  11   6   1      778.56      817.62     22.66 o 
  12   6   1        0.31       -2.80      9.66 o 
  13   6   1      363.86      435.17     27.98 o 
  14   6   1        1.70      -12.96     18.80 o 
 -14   7   1        6.52       68.36     19.06 o 
 -13   7   1      306.80      276.17     26.19 o 
 -12   7   1       12.79      -10.42     10.42 o 
 -11   7   1       38.32       29.48     11.94 o 
 -10   7   1      167.64      115.42     15.25 o 
  -9   7   1      984.37      942.15     27.78 o 
  -8   7   1       12.35       -1.02     10.67 o 
  -7   7   1      117.43       94.06     12.71 o 
  -6   7   1       71.76       68.88     11.44 o 
  -5   7   1     5831.71     6112.46    126.11 o 
  -4   7   1     7085.12     7838.22    148.74 o 
  -3   7   1     1382.95     1387.77     47.78 o 
  -2   7   1      429.39      444.74     17.82 o 
  -1   7   1     2600.70     2484.78     65.92 o 
   0   7   1     2004.40     2084.56     59.31 o 
   1   7   1     1671.10     1476.00     35.91 o 
   2   7   1      196.20      181.08     11.70 o 
   3   7   1     3012.64     3044.79     97.70 o 
   4   7   1      802.42      808.47     30.33 o 
   5   7   1     4237.51     4398.49    108.57 o 
   6   7   1      199.15      204.45     14.75 o 
   7   7   1      126.54      103.21     12.46 o 
   8   7   1        4.47        5.08      9.66 o 
   9   7   1      301.23      241.36     15.77 o 
  10   7   1      211.82      235.45     17.04 o 
  11   7   1      648.66      710.90     35.38 o 
  12   7   1       39.49       11.18     18.30 o 
  13   7   1      141.38       76.77     23.13 o 
  14   7   1        1.58        5.34     22.36 o 
 -14   8   1        7.90        2.54     28.97 o 
 -13   8   1       96.20      101.67     24.15 o 
 -12   8   1       10.38       49.05     23.89 o 
 -11   8   1      339.53      353.52     17.04 o 
 -10   8   1        1.40        2.54     11.69 o 
  -9   8   1      384.04      399.39     18.82 o 
  -8   8   1      272.57      218.46     16.02 o 
  -7   8   1     1238.29     1428.39     55.61 o 
  -6   8   1        0.99      -10.93     10.93 o 
  -5   8   1     1489.46     1584.86     67.16 o 
  -4   8   1     3297.03     3451.37     99.46 o 
  -3   8   1       35.73       54.90     10.42 o 
  -2   8   1       63.21       53.63      9.66 o 
  -1   8   1     1523.08     1507.91     39.17 o 
   0   8   1       84.63       99.19      7.64 o 
   1   8   1     2812.25     2798.27     65.99 o 
   2   8   1       32.56       50.58      9.91 o 
   3   8   1     3580.72     3584.40    102.40 o 
   4   8   1      471.21      485.89     20.62 o 
   5   8   1        6.42        9.40      9.66 o 
   6   8   1       10.60       12.71     10.42 o 
   7   8   1     1231.99     1238.19     58.91 o 
   8   8   1       44.11       30.75     13.98 o 
   9   8   1      353.42      345.93     17.55 o 
  10   8   1      365.56      435.96     18.82 o 
  11   8   1      523.09      575.29     28.24 o 
  12   8   1      106.16      190.64     29.49 o 
  13   8   1      164.42       78.30     23.90 o 
 -13   9   1      227.13      173.65     26.19 o 
 -12   9   1       10.42       -3.56     17.79 o 
 -11   9   1       66.12       29.48     18.30 o 
 -10   9   1       28.46       26.94     10.93 o 
  -9   9   1     1899.59     2130.00     49.80 o 
  -8   9   1      590.34      595.59     20.36 o 
  -7   9   1       28.96        4.57     11.69 o 
  -6   9   1     1645.65     1909.22     63.84 o 
  -5   9   1     1841.82     1933.45     63.63 o 
  -4   9   1      267.20      219.24     14.50 o 
  -3   9   1      331.50      309.34     16.03 o 
  -2   9   1      128.98      147.96     12.97 o 
  -1   9   1     2042.51     2117.03     85.84 o 
   0   9   1      353.98      400.18     11.94 o 
   1   9   1     1209.98     1296.18     89.04 o 
   2   9   1      284.52      290.22     15.52 o 
   3   9   1       55.72       42.95     10.93 o 
   4   9   1       25.80        6.10     10.17 o 
   5   9   1     4974.34     5089.63     94.89 o 
   6   9   1     1093.23     1204.98     33.65 o 
   7   9   1       14.54       15.25     10.67 o 
   8   9   1      683.34      764.49     24.44 o 
   9   9   1      620.84      641.64     20.62 o 
  10   9   1       25.08       -4.83     25.92 o 
  11   9   1       39.87       14.99     19.06 o 
  12   9   1       46.50      -12.45     20.33 o 
 -12  10   1        1.45       -0.51     15.76 o 
 -11  10   1      448.04      499.09     29.00 o 
 -10  10   1      107.05       13.98     20.08 o 
  -9  10   1      123.38       61.26     12.96 o 
  -8  10   1        2.90        2.80     10.42 o 
  -7  10   1     1948.86     1951.19     52.36 o 
  -6  10   1      221.68      204.69     15.76 o 
  -5  10   1        4.48       12.20     10.16 o 
  -4  10   1        0.12       -1.52     10.42 o 
  -3  10   1      864.71      847.37     29.04 o 
  -2  10   1       41.60       33.04     10.67 o 
  -1  10   1      912.52      868.11     20.42 o 
   0  10   1        2.27        7.97     13.85 o 
   1  10   1      870.94      915.19     24.71 o 
   2  10   1      160.81      146.95     13.47 o 
   3  10   1      721.48      718.13     23.94 o 
   4  10   1       75.48       59.48     12.20 o 
   5  10   1      151.71      102.96     13.22 o 
   6  10   1        4.41       -1.52     10.93 o 
   7  10   1     1110.31     1158.02     40.52 o 
   8  10   1        0.06       29.48     10.16 o 
   9  10   1       86.75       42.70     18.81 o 
  10  10   1       22.47       11.18     18.55 o 
  11  10   1      222.25      244.84     27.46 o 
  12  10   1       79.09       28.97     19.57 o 
 -11  11   1       12.70       27.45     26.18 o 
 -10  11   1       41.65       24.40     17.79 o 
  -9  11   1      675.50      726.65     32.58 o 
  -8  11   1       64.08       13.98     20.59 o 
  -7  11   1      693.50      594.39     20.87 o 
  -6  11   1     1427.15     1670.55     46.67 o 
  -5  11   1      124.49       92.02     12.71 o 
  -4  11   1       11.41       -1.52      9.40 o 
  -3  11   1       57.90       40.92     11.44 o 
  -2  11   1       90.08       89.73     12.45 o 
  -1  11   1      769.38      797.72     18.45 o 
   0  11   1       91.30       98.53     18.43 o 
   1  11   1      353.98      364.86     11.87 o 
   2  11   1       39.89       35.33     10.42 o 
   3  11   1       19.74        3.30     10.17 o 
   4  11   1       29.92       27.96     10.17 o 
   5  11   1     1854.15     1823.08     48.00 o 
   6  11   1      414.25      400.65     18.57 o 
   7  11   1      293.69      266.76     23.14 o 
   8  11   1       17.16       13.21     15.50 o 
   9  11   1      429.38      464.99     27.98 o 
  10  11   1       29.80       36.85     17.54 o 
  11  11   1       20.24      -18.30     18.30 o 
 -10  12   1       95.56      103.96     21.86 o 
  -9  12   1       87.34       21.86     19.83 o 
  -8  12   1      439.70      380.04     30.27 o 
  -7  12   1      653.05      654.09     31.81 o 
  -6  12   1      323.58      346.63     25.18 o 
  -5  12   1       62.04       47.78     11.18 o 
  -4  12   1       22.47       23.38     10.17 o 
  -3  12   1      624.98      774.52     36.40 o 
  -2  12   1       51.83       28.97     10.42 o 
  -1  12   1      211.70      215.50     13.98 o 
   0  12   1       45.57       33.86      7.46 o 
   1  12   1      156.36      139.05     11.06 o 
   2  12   1        1.93       12.71      8.89 o 
   3  12   1      450.47      493.55     18.06 o 
   4  12   1       36.06       38.12     10.42 o 
   5  12   1        0.16       -9.15     15.50 o 
   6  12   1      174.58      168.81     21.35 o 
   7  12   1     1123.82     1094.27     40.51 o 
   8  12   1      211.53      176.44     24.92 o 
   9  12   1        0.54       -1.27     22.87 o 
  -8  13   1      124.11       97.10     22.62 o 
  -7  13   1      336.12      302.37     26.19 o 
  -6  13   1        0.28      -13.21     18.30 o 
  -5  13   1      172.99      179.73     21.10 o 
  -4  13   1       50.33       44.22     14.49 o 
  -3  13   1      151.27      146.93     19.83 o 
  -2  13   1       66.49       66.59     15.25 o 
  -1  13   1      533.81      485.29     18.26 o 
   0  13   1      282.88      252.20     15.82 o 
   1  13   1      565.02      575.77     24.43 o 
   2  13   1        1.35       15.25     14.48 o 
   3  13   1       80.90       80.83     18.30 o 
   4  13   1       27.42       26.68     15.50 o 
   5  13   1      289.97      324.98     25.17 o 
   6  13   1        9.55        3.81     14.74 o 
   7  13   1      306.45      219.45     25.68 o 
   8  13   1        8.80        0.00     20.58 o 
  -6  14   1       14.92       -2.80     16.52 o 
  -5  14   1      509.75      464.03     29.51 o 
  -4  14   1      100.98       91.76     18.30 o 
  -3  14   1      272.12      279.45     23.90 o 
  -2  14   1       43.50       39.39     16.52 o 
  -1  14   1      126.87      125.95     14.69 o 
   0  14   1        1.46        7.06     29.22 o 
   1  14   1      138.70      159.80     21.99 o 
   2  14   1       42.65       37.11     16.01 o 
   3  14   1      325.71      328.31     26.45 o 
   4  14   1       67.54       68.37     17.54 o 
   5  14   1        1.67       19.82     16.52 o 
   6  14   1       85.68       54.39     19.57 o 
  -2  15   1        0.65        6.61     15.50 o 
  -1  15   1      249.89      257.16     18.62 o 
   0  15   1        3.57       17.26     13.09 o 
   1  15   1      242.56      237.54     16.71 o 
   2  15   1       10.66       32.27     18.04 o 
 -16   0   2       12.08       12.45     19.31 o 
 -14   0   2        6.50        2.80     11.44 o 
 -12   0   2      572.24      527.67     19.85 o 
  -6   0   2    10635.35     9321.32    176.01 o 
  -4   0   2     1723.95     1254.92     43.57 o 
  -2   0   2      132.02      125.77      6.11 o 
   0   0   2       48.42       74.77      4.32 o 
   2   0   2      454.92      458.99     17.36 o 
   4   0   2     2431.30     1851.00     82.59 o 
   6   0   2     8652.69     8884.21    169.41 o 
   8   0   2      635.17      599.86     19.36 o 
  12   0   2      135.17      118.21     16.52 o 
  14   0   2      442.79      488.67     28.24 o 
 -17   1   2        0.49        9.39     13.36 o 
 -16   1   2      549.23      767.10     22.90 o 
 -15   1   2      540.04      705.65     27.73 o 
 -14   1   2       77.78       66.06     15.12 o 
 -13   1   2      142.49      159.15     11.15 o 
 -12   1   2      895.56     1062.10     21.88 o 
 -11   1   2     1202.63     1429.02     31.98 o 
 -10   1   2     1077.21     1068.75     30.48 o 
  -9   1   2       17.62       -6.81      8.39 o 
  -8   1   2     2770.50     2681.81     81.24 o 
  -7   1   2      750.94      810.28     38.38 o 
  -6   1   2    12093.01    11976.60    179.56 o 
  -5   1   2       31.74       16.24      4.40 o 
  -4   1   2       30.02       31.87      4.45 o 
  -3   1   2     1410.70     1289.03     40.99 o 
  -2   1   2    22820.55    27663.20    175.66 o 
  -1   1   2       86.24       73.13      3.53 o 
   0   1   2        7.05       10.82      1.07 o 
   1   1   2      408.90      170.60    148.36 o 
   2   1   2     2684.52     2589.83     58.83 o 
   3   1   2      562.36      605.99     16.96 o 
   4   1   2     6940.51     6577.70    399.28 o 
   5   1   2       50.54       38.61      5.72 o 
   6   1   2    16013.26    17256.36    881.55 o 
   7   1   2      487.19      650.94     15.72 o 
   8   1   2     1788.49     1751.09     52.45 o 
   9   1   2        0.82       -1.78      6.47 o 
  10   1   2       42.47       19.70      8.51 o 
  11   1   2        0.15       -1.40      9.66 o 
  12   1   2      464.69      448.73     17.30 o 
  13   1   2       75.46       30.34      9.16 o 
  14   1   2       26.13       -1.96     14.36 o 
  15   1   2       79.83       55.42     22.24 o 
 -16   2   2        0.84        9.15     19.06 o 
 -15   2   2        6.29        3.30     16.26 o 
 -14   2   2      104.52       22.62     13.47 o 
 -13   2   2     2490.47     2949.12     60.37 o 
 -12   2   2      164.73      106.53     16.02 o 
 -11   2   2       75.91       38.38     13.22 o 
 -10   2   2     1837.89     1786.77     66.99 o 
  -9   2   2      489.75      545.06     17.57 o 
  -8   2   2     1917.80     1842.08     55.07 o 
  -7   2   2      123.24      128.91     10.42 o 
  -6   2   2     2289.39     2289.93     94.14 o 
  -5   2   2      727.17      749.97     28.84 o 
  -4   2   2      246.29      256.36      9.16 o 
  -3   2   2      130.39      108.12      6.61 o 
  -2   2   2      548.21      571.39     23.51 o 
  -1   2   2      123.62      156.49     10.31 o 
   0   2   2      381.81      412.19     11.00 o 
   1   2   2    14841.78    17502.38    148.36 o 
   2   2   2      796.62      966.40     34.02 o 
   3   2   2        3.80       11.69      5.34 o 
   4   2   2    16756.91    17496.11    235.96 o 
   5   2   2      413.94      389.12     12.48 o 
   6   2   2     7132.85     7170.20    148.90 o 
   7   2   2        2.63        3.30      8.13 o 
   8   2   2     1139.14     1046.17     33.43 o 
   9   2   2       89.21       74.48     12.46 o 
  10   2   2      862.60      754.66     22.93 o 
  11   2   2       62.93       29.48     12.45 o 
  12   2   2        2.48      -10.16     10.16 o 
  13   2   2        0.06        5.59     10.67 o 
  14   2   2      300.26      291.68     26.19 o 
  15   2   2        0.13       -1.52     25.41 o 
 -16   3   2       52.40       21.09     20.33 o 
 -15   3   2       83.60       52.10     21.60 o 
 -14   3   2        3.32        3.81     10.93 o 
 -13   3   2        6.03       -4.07     12.20 o 
 -12   3   2      535.16      663.74     21.38 o 
 -11   3   2       18.08        0.51     11.44 o 
 -10   3   2      227.09      158.43     14.24 o 
  -9   3   2       35.46       21.86     11.44 o 
  -8   3   2     5498.05     5218.68    118.12 o 
  -7   3   2        0.02       -6.35      6.86 o 
  -6   3   2     4854.89     4745.82    124.88 o 
  -5   3   2       89.95       68.90      7.63 o 
  -4   3   2      140.99      124.89      8.14 o 
  -3   3   2     2323.03     2471.49     91.47 o 
  -2   3   2    13095.71    15281.05    207.59 o 
  -1   3   2      171.96      176.13     11.58 o 
   0   3   2     1451.70     1618.72     83.09 o 
   1   3   2     3091.34     3497.76     95.77 o 
   2   3   2     9750.23    11319.83    183.20 o 
   3   3   2     8526.21     9793.38    178.21 o 
   4   3   2     2073.38     2070.62     79.92 o 
   5   3   2      336.43      403.94     14.25 o 
   6   3   2      331.61      333.62     13.49 o 
   7   3   2     1214.44     1173.13     39.06 o 
   8   3   2     5998.23     6196.68    123.21 o 
   9   3   2      100.23       77.02     12.71 o 
  10   3   2       52.51       38.89     12.71 o 
  12   3   2      536.82      524.72     18.83 o 
  13   3   2        1.02       15.50     16.52 o 
  14   3   2       26.24       27.45     17.79 o 
  15   3   2       16.91       32.53     20.84 o 
 -16   4   2        8.52      -20.58     20.58 o 
 -15   4   2        6.17       -8.64     18.81 o 
 -14   4   2      538.48      600.25     28.50 o 
 -13   4   2       34.26        9.40     11.69 o 
 -12   4   2      255.12      194.28     17.29 o 
 -11   4   2      158.33      175.17     15.51 o 
 -10   4   2     1303.80     1288.85     36.74 o 
  -9   4   2      930.53      983.52     33.14 o 
  -8   4   2     1856.61     2014.57     77.28 o 
  -7   4   2      240.37      230.21     12.46 o 
  -6   4   2     1087.62     1022.78     34.73 o 
  -5   4   2      484.11      482.48     18.60 o 
  -4   4   2     9189.33     9943.10    179.05 o 
  -3   4   2     1546.23     1689.91     76.95 o 
  -2   4   2       98.30      114.43      7.88 o 
  -1   4   2      494.22      595.10     15.89 o 
   0   4   2      720.52      704.45     21.19 o 
   1   4   2      450.14      425.58     11.08 o 
   2   4   2      140.96      169.64      8.65 o 
   3   4   2      115.48      118.24      8.90 o 
   4   4   2    14508.75    16286.24    224.87 o 
   5   4   2      164.00      113.42      9.92 o 
   6   4   2      954.63      943.33     32.40 o 
   7   4   2       15.98       -3.81      8.89 o 
   8   4   2     4705.99     5265.47    106.85 o 
   9   4   2       33.57        8.90     10.93 o 
  10   4   2     1808.11     1897.90     57.22 o 
  11   4   2       15.28        1.02     10.67 o 
  12   4   2       21.26        9.91     11.44 o 
  13   4   2       87.02      111.07     22.62 o 
  14   4   2      291.90      268.78     30.51 o 
  15   4   2        2.79      -22.36     22.36 o 
 -16   5   2        2.94       20.33     17.03 o 
 -15   5   2      119.20       39.91     23.39 o 
 -14   5   2        0.01       26.94     15.50 o 
 -13   5   2       80.24       57.70     13.47 o 
 -12   5   2     1839.56     2134.79     52.60 o 
 -11   5   2     1929.66     2128.10     58.51 o 
 -10   5   2       80.84       25.16     12.20 o 
  -9   5   2       20.02       24.40     11.44 o 
  -8   5   2      645.72      741.17     22.67 o 
  -7   5   2     2096.28     2287.93     83.25 o 
  -6   5   2     2809.63     2731.12     92.55 o 
  -5   5   2     1957.90     2426.15     90.24 o 
  -4   5   2       11.37        0.00      6.35 o 
  -3   5   2     2262.49     2567.44     97.44 o 
  -2   5   2     1244.24     1025.19     40.94 o 
  -1   5   2       86.58      101.20      5.57 o 
   0   5   2      168.76      191.80      6.56 o 
   1   5   2       50.08       64.46      5.12 o 
   2   5   2    19786.16    21403.35    262.27 o 
   3   5   2     1087.04     1188.03     42.15 o 
   4   5   2      496.46      449.76     16.81 o 
   5   5   2      135.94       85.18     10.17 o 
   6   5   2     1283.63     1403.84     43.66 o 
   7   5   2       21.42       17.54      9.40 o 
   8   5   2     1693.70     1861.25     65.92 o 
   9   5   2        0.96        3.30     10.67 o 
  10   5   2      599.34      706.10     21.64 o 
  11   5   2      114.69       66.85     13.47 o 
  12   5   2      848.32     1072.33     33.61 o 
  13   5   2        4.41       13.21     17.03 o 
  14   5   2       18.19      -26.68     26.68 o 
 -15   6   2        8.37        6.86     21.09 o 
 -14   6   2      485.49      518.22     26.46 o 
 -13   6   2        6.51      -24.14     24.14 o 
 -12   6   2      329.23      336.74     18.57 o 
 -11   6   2      209.76      172.90     15.51 o 
 -10   6   2      717.58      750.95     25.46 o 
  -9   6   2       95.16       68.63     13.73 o 
  -8   6   2      494.13      444.93     18.07 o 
  -7   6   2       12.85        0.51      9.91 o 
  -6   6   2       15.47       18.04      9.40 o 
  -5   6   2     1358.13     1560.43     53.40 o 
  -4   6   2      575.59      450.40     17.32 o 
  -3   6   2      649.73      753.64     27.78 o 
  -2   6   2      821.84      862.49     33.93 o 
  -1   6   2        0.05       13.89      7.62 o 
   0   6   2     1447.24     1286.77     45.03 o 
   1   6   2      154.68      144.61      7.01 o 
   2   6   2      281.25      259.27     12.21 o 
   3   6   2     3150.57     3464.51    105.57 o 
   4   6   2      761.96      739.43     31.61 o 
   5   6   2       37.14        6.35      9.40 o 
   6   6   2      782.94      871.70     39.50 o 
   7   6   2        4.59       -2.80      9.40 o 
   8   6   2        2.70        0.25      9.91 o 
   9   6   2      381.63      323.34     17.55 o 
  10   6   2     2359.92     2703.46     59.07 o 
  11   6   2        0.93       -6.10     10.16 o 
  12   6   2       22.23       16.01     15.50 o 
  13   6   2       52.55       18.04     21.86 o 
  14   6   2      321.84      409.93     29.24 o 
 -15   7   2       33.75       -3.30     22.36 o 
 -14   7   2       11.79       12.45     18.04 o 
 -13   7   2        0.12        4.32     17.53 o 
 -12   7   2      871.70     1056.87     33.87 o 
 -11   7   2        5.97        3.30     10.42 o 
 -10   7   2       45.81       33.29     11.44 o 
  -9   7   2      817.85      868.61     29.80 o 
  -8   7   2      383.20      362.80     17.56 o 
  -7   7   2      815.04      876.51     28.54 o 
  -6   7   2     4132.19     4296.76    107.22 o 
  -5   7   2      206.60      190.23     13.73 o 
  -4   7   2     1315.72     1422.84     47.50 o 
  -3   7   2       24.82       26.43      7.88 o 
  -2   7   2     4384.01     4548.68    118.46 o 
  -1   7   2     1134.83     1199.29     60.13 o 
   0   7   2        6.77        2.39      5.30 o 
   1   7   2      818.82      877.60     23.62 o 
   2   7   2     5690.25     6119.54    131.19 o 
   3   7   2       97.48       89.99     10.42 o 
   4   7   2      463.64      528.94     20.87 o 
   5   7   2       63.87       52.87     10.42 o 
   6   7   2      582.67      633.44     21.64 o 
   7   7   2        0.66        4.07      9.40 o 
   8   7   2      410.85      451.59     18.57 o 
   9   7   2      176.49      163.48     15.00 o 
  10   7   2       23.42        3.56     11.18 o 
  11   7   2        0.03        2.03     14.48 o 
  12   7   2      452.66      544.64     27.98 o 
  13   7   2        0.14        0.76     17.53 o 
 -14   8   2      229.80      127.12     23.90 o 
 -13   8   2        7.30       -0.51     21.85 o 
 -12   8   2        1.02        0.76     17.53 o 
 -11   8   2       39.73       11.18     11.18 o 
 -10   8   2      529.83      521.67     19.59 o 
  -9   8   2     1308.12     1496.54     54.07 o 
  -8   8   2      449.47      498.98     19.08 o 
  -7   8   2       70.59       40.16     11.69 o 
  -6   8   2      194.20      151.30     14.24 o 
  -5   8   2      265.96      286.39     15.01 o 
  -4   8   2     1689.52     1613.11     75.15 o 
  -3   8   2      286.20      268.62     14.25 o 
  -2   8   2      234.82      254.85     13.73 o 
  -1   8   2      521.72      538.60     14.14 o 
   0   8   2     3632.28     3673.09     73.89 o 
   1   8   2        3.07        4.16      6.38 o 
   2   8   2       67.69       67.61     10.93 o 
   3   8   2       94.06      108.80     11.95 o 
   4   8   2     2027.27     1894.54     74.44 o 
   5   8   2        0.16        8.13      9.15 o 
   6   8   2      211.61      211.31     15.51 o 
   7   8   2       14.47       -3.81     10.17 o 
   8   8   2       16.52       18.55     10.67 o 
   9   8   2      101.84       88.20     14.23 o 
  10   8   2      778.58      918.88     34.12 o 
  11   8   2        0.85       15.25     17.03 o 
  12   8   2       45.04      -25.16     25.16 o 
  13   8   2        3.16       11.18     19.57 o 
 -13   9   2       23.83       21.35     28.21 o 
 -12   9   2      309.62      280.49     27.97 o 
 -11   9   2      175.99      216.35     23.13 o 
 -10   9   2      747.17      803.24     21.13 o 
  -9   9   2      400.56      423.55     19.33 o 
  -8   9   2      612.24      695.92     22.91 o 
  -7   9   2      520.71      586.87     19.85 o 
  -6   9   2      351.20      334.26     17.30 o 
  -5   9   2      201.20      225.54     15.00 o 
  -4   9   2      106.97      100.41     12.20 o 
  -3   9   2       22.08       33.80     10.67 o 
  -2   9   2     2070.01     2109.69     76.24 o 
  -1   9   2       48.38       41.55     13.09 o 
   0   9   2       50.47       57.58      7.44 o 
   1   9   2       35.18       48.52     14.49 o 
   2   9   2     1951.47     1922.93     70.58 o 
   3   9   2      116.29       92.28     12.20 o 
   4   9   2     1022.22     1118.02     36.71 o 
   5   9   2        0.02        0.51      9.40 o 
   6   9   2        5.68        0.25     10.67 o 
   7   9   2        1.82       -4.07     10.42 o 
   8   9   2      683.92      718.13     22.66 o 
   9   9   2        7.52       12.96     10.16 o 
  10   9   2        0.28       -2.54     16.52 o 
  11   9   2      338.00      347.65     27.72 o 
  12   9   2      500.47      538.30     35.62 o 
 -12  10   2        7.82        1.02     20.33 o 
 -11  10   2        2.81       10.42     16.01 o 
 -10  10   2      578.65      572.05     29.52 o 
  -9  10   2       20.77       14.23     11.18 o 
  -8  10   2      759.22      775.55     23.42 o 
  -7  10   2      805.71      970.01     43.80 o 
  -6  10   2        2.80       -5.84      9.66 o 
  -5  10   2        1.23        1.02     10.67 o 
  -4  10   2     2077.76     2107.29     63.91 o 
  -3  10   2        0.97       -9.91      9.91 o 
  -2  10   2       76.05       36.60     11.95 o 
  -1  10   2      115.44      129.66     11.19 o 
   0  10   2     5011.11     5105.46    100.21 o 
   1  10   2       25.67       21.95      7.46 o 
   2  10   2      220.77      179.78     13.99 o 
   3  10   2       21.81        2.29     10.17 o 
   4  10   2      940.13      958.77     29.56 o 
   5  10   2        0.12        7.62      9.66 o 
   6  10   2      475.23      545.26     19.85 o 
   7  10   2      174.68      154.57     14.24 o 
   8  10   2      274.08      241.83     22.12 o 
   9  10   2       57.23       13.98     18.81 o 
  10  10   2      185.38      213.80     25.68 o 
  11  10   2       78.99       42.19     25.92 o 
 -11  11   2       26.10       -2.03     22.11 o 
 -10  11   2       90.51        0.51     19.57 o 
  -9  11   2        4.24        5.08     17.03 o 
  -8  11   2      260.03      246.65     23.65 o 
  -7  11   2       24.88       20.58     11.18 o 
  -6  11   2       61.37       53.63     11.69 o 
  -5  11   2       71.14       64.30     11.95 o 
  -4  11   2      157.60      116.44     12.97 o 
  -3  11   2       35.10       23.64     10.67 o 
  -2  11   2     1453.28     1507.86     50.77 o 
  -1  11   2      131.53      127.78      9.17 o 
   0  11   2       57.45       42.09      7.82 o 
   1  11   2       58.86       54.64     11.44 o 
   2  11   2      665.53      700.35     24.44 o 
   3  11   2       82.64      101.42     11.95 o 
   4  11   2      192.78      174.67     14.24 o 
   5  11   2       21.16        1.02     10.42 o 
   6  11   2      423.27      419.99     17.81 o 
   7  11   2       59.99       20.84     18.05 o 
   8  11   2      257.60      264.70     25.43 o 
   9  11   2       33.44       21.86     16.77 o 
  10  11   2       20.28       49.30     27.19 o 
 -10  12   2      138.83       86.43     22.12 o 
  -9  12   2       31.23      -14.74     28.21 o 
  -8  12   2      787.22      865.57     34.37 o 
  -7  12   2      521.26      511.66     28.24 o 
  -6  12   2       64.20       19.57     17.03 o 
  -5  12   2       16.23       17.28     10.17 o 
  -4  12   2      336.93      304.18     16.02 o 
  -3  12   2        2.56        9.66     10.16 o 
  -2  12   2       95.47       65.58     11.18 o 
  -1  12   2      131.49      116.15     17.67 o 
   0  12   2      368.16      381.29     12.05 o 
   1  12   2        5.00       -6.64      6.64 o 
   2  12   2      155.45      183.80     13.22 o 
   3  12   2       58.73       49.81     11.69 o 
   4  12   2       21.82       18.81      9.15 o 
   5  12   2       21.43       27.19     15.25 o 
   6  12   2      374.28      320.22     26.96 o 
   7  12   2       81.74       49.31     20.08 o 
   8  12   2       10.28       26.43     27.19 o 
   9  12   2        9.35       31.51     19.82 o 
  -8  13   2       50.59       36.34     20.59 o 
  -7  13   2        5.95        5.34     19.82 o 
  -6  13   2      229.66      194.76     21.87 o 
  -5  13   2       71.41       60.24     17.54 o 
  -4  13   2       86.05       77.52     16.78 o 
  -3  13   2        0.48       -0.76     13.72 o 
  -2  13   2      913.27      879.14     32.09 o 
  -1  13   2      113.42      126.18     12.85 o 
   0  13   2        0.22        0.76      9.88 o 
   1  13   2        7.80       -3.89     13.98 o 
   2  13   2      376.87      384.06     24.42 o 
   3  13   2        3.13       -7.37     13.98 o 
   4  13   2       82.77       68.88     20.33 o 
   5  13   2       18.97        5.59     16.01 o 
   6  13   2       92.40       68.63     20.08 o 
   7  13   2        0.59      -19.31     19.31 o 
  -6  14   2       23.81       22.36     19.06 o 
  -5  14   2        0.02       -5.08     19.06 o 
  -4  14   2       53.02       17.79     17.28 o 
  -3  14   2       20.83       24.14     16.01 o 
  -2  14   2       14.90       21.60     15.50 o 
  -1  14   2      135.62      126.78     14.40 o 
   0  14   2      298.41      295.43     16.47 o 
   1  14   2       10.98       -4.28     12.20 o 
   2  14   2       41.39       16.27     15.76 o 
   3  14   2        3.76        0.00     14.23 o 
   4  14   2      261.37      223.75     29.75 o 
   5  14   2        1.19        6.86     15.50 o 
  -2  15   2      253.43      263.92     24.92 o 
  -1  15   2        0.04       -0.56     12.44 o 
   0  15   2        1.20       -0.63     12.58 o 
   1  15   2       21.94        4.00     26.43 o 
 -17   0   3      154.86       94.31     25.17 o 
 -15   0   3        5.43      -13.98     22.62 o 
 -13   0   3      230.32      215.37     16.78 o 
  -9   0   3        1.33        4.83      8.89 o 
  -7   0   3      351.92      395.07     14.51 o 
  -5   0   3     2059.27     1862.24     85.00 o 
  -3   0   3     2459.66     2248.97     78.52 o 
  -1   0   3     6061.33     5203.42     75.11 o 
   1   0   3     2722.26      816.80   1219.93 o 
   3   0   3     1327.59     1506.98     74.09 o 
   5   0   3      296.96      252.71     10.94 o 
   7   0   3     1581.18     1239.53     40.65 o 
   9   0   3       47.65       26.69     10.42 o 
  13   0   3      458.26      590.46     27.98 o 
  15   0   3       61.13      -17.79     19.82 o 
 -17   1   3       53.70       54.65     15.69 o 
 -16   1   3       23.08       -3.94     12.58 o 
 -15   1   3      364.83      463.00     18.40 o 
 -14   1   3      236.22      239.73     11.49 o 
 -13   1   3      168.61      138.53     23.64 o 
 -12   1   3      129.16       89.01     10.07 o 
 -11   1   3       67.29       23.96      8.44 o 
 -10   1   3      492.73      453.95     15.02 o 
  -9   1   3     7656.64     7936.19    110.07 o 
  -8   1   3        1.04        4.61      5.66 o 
  -7   1   3     1863.65     1813.12     55.95 o 
  -6   1   3     1026.93     1009.66     26.74 o 
  -5   1   3    12268.87    11669.29    135.10 o 
  -4   1   3     1582.42     1394.23     46.68 o 
  -3   1   3       16.07       15.40      3.23 o 
  -2   1   3     1721.10     1600.54     62.33 o 
  -1   1   3     2356.37     2215.68     47.14 o 
   0   1   3     7660.26     2704.07   2856.41 o 
   1   1   3     6070.79     1243.47   1775.18 o 
   2   1   3     3017.17     3129.71     97.76 o 
   3   1   3     2228.12     2169.64     78.89 o 
   4   1   3       45.79       37.86      7.63 o 
   5   1   3    12410.27    12654.44    688.73 o 
   6   1   3     2208.57     2233.59    152.12 o 
   7   1   3       19.50       27.07     16.52 o 
   8   1   3      722.29      816.51     47.64 o 
   9   1   3      905.01      993.42     26.50 o 
  10   1   3        2.15       -1.91      8.09 o 
  11   1   3      352.07      387.61     30.91 o 
  12   1   3        9.45        0.52      7.10 o 
  13   1   3       76.40       45.13     14.82 o 
  14   1   3       61.47       14.12     15.62 o 
  15   1   3      238.06      242.83     18.43 o 
 -17   2   3      126.40       46.77     25.42 o 
 -16   2   3       54.39       22.37     20.84 o 
 -15   2   3       11.20       30.75     15.76 o 
 -14   2   3      240.79      187.91     16.02 o 
 -12   2   3        3.47       -8.39     11.44 o 
 -11   2   3     1023.59      968.74     27.79 o 
 -10   2   3        1.65       -3.56      9.66 o 
  -9   2   3        0.25       -5.08      9.15 o 
  -8   2   3      463.85      384.97     15.02 o 
  -7   2   3     7960.09     7361.75    151.45 o 
  -6   2   3     1010.81     1116.94     41.64 o 
  -5   2   3     3789.80     3605.81    107.34 o 
  -4   2   3        7.40        8.13      5.59 o 
  -3   2   3     2063.78     1885.98     77.23 o 
  -2   2   3       62.26       72.72      6.10 o 
  -1   2   3      151.92      176.34     19.09 o 
   0   2   3     1694.08     1785.18     50.72 o 
   1   2   3     1799.91     1760.69     49.76 o 
   2   2   3     1537.80     1427.65     48.55 o 
   3   2   3     3751.35     3474.01    107.60 o 
   4   2   3     1323.88     1174.63     47.09 o 
   5   2   3     1929.59     1903.13     81.80 o 
   6   2   3     1998.80     2062.73     85.33 o 
   7   2   3     9572.68     9230.30    161.30 o 
   8   2   3     1141.64     1263.32     35.21 o 
   9   2   3      164.26       81.11     13.73 o 
  10   2   3       44.18       23.13     11.69 o 
  11   2   3      318.18      262.99     15.77 o 
  12   2   3       90.15       41.18     13.22 o 
  13   2   3      162.73       96.09     24.91 o 
  14   2   3        0.85        9.66     18.04 o 
  15   2   3       22.17       38.63     17.28 o 
 -16   3   3        3.97       -9.15     17.79 o 
 -15   3   3       20.68      -18.30     18.30 o 
 -14   3   3      152.96      147.95     14.24 o 
 -13   3   3      705.41      832.01     23.68 o 
 -12   3   3        3.21       10.42     13.47 o 
 -11   3   3      373.52      375.25     17.30 o 
 -10   3   3      554.80      609.48     20.62 o 
  -9   3   3     4423.19     4332.32    110.75 o 
  -8   3   3      261.86      295.09     13.23 o 
  -7   3   3      339.79      375.13     15.52 o 
  -6   3   3      633.85      543.47     23.20 o 
  -5   3   3     4799.48     4591.43    119.43 o 
  -4   3   3      854.98      889.77     30.91 o 
  -3   3   3    21422.13    23870.10    274.30 o 
  -2   3   3        1.27       -2.80      5.34 o 
  -1   3   3      409.89      483.49     12.43 o 
   0   3   3    21092.53    25140.73    412.53 o 
   1   3   3     8199.60     8126.55    133.65 o 
   2   3   3     2496.97     2609.90     92.38 o 
   3   3   3       94.29       78.82      7.88 o 
   4   3   3     1389.60     1644.21     49.89 o 
   5   3   3     3956.66     3934.64    109.88 o 
   6   3   3      548.72      565.89     20.37 o 
   7   3   3     2684.50     2609.02     85.19 o 
   8   3   3      195.25      166.56     13.48 o 
   9   3   3     1648.61     1727.29     60.28 o 
  10   3   3        0.90        6.10     12.96 o 
  11   3   3      133.62       96.35     13.98 o 
  12   3   3       82.85       52.87     13.47 o 
  13   3   3      225.75      213.83     28.73 o 
  14   3   3        0.19      -23.38     23.38 o 
  15   3   3       50.35       37.36     21.60 o 
 -16   4   3       29.94       10.67     19.57 o 
 -15   4   3       40.91      -10.17     21.35 o 
 -14   4   3        5.78       -8.13      9.66 o 
 -13   4   3      322.39      333.43     17.29 o 
 -12   4   3       25.88        9.40     13.72 o 
 -11   4   3      165.55      144.67     15.25 o 
 -10   4   3     1256.88     1367.79     38.02 o 
  -9   4   3       13.74       22.87     10.17 o 
  -8   4   3        4.26       -2.03      8.13 o 
  -7   4   3     7533.55     8062.10    154.52 o 
  -6   4   3      654.69      728.42     28.80 o 
  -5   4   3        9.37       20.84      7.12 o 
  -4   4   3       28.31       22.62      6.35 o 
  -3   4   3     9456.74     9807.89    179.18 o 
  -2   4   3     1236.74     1276.42     46.60 o 
  -1   4   3      473.06      383.77     13.00 o 
   0   4   3     1310.17     1348.21     45.47 o 
   1   4   3      770.29      787.54     22.46 o 
   2   4   3        2.58        5.34      5.84 o 
   3   4   3    18781.55    21464.90    269.49 o 
   4   4   3      196.87      228.15     11.70 o 
   5   4   3        2.92        3.05      7.12 o 
   6   4   3      547.67      685.51     25.97 o 
   7   4   3     4319.75     4702.71    105.74 o 
   8   4   3       22.64       21.09     11.44 o 
   9   4   3       46.03       -0.25     10.67 o 
  10   4   3       36.59       27.45     11.69 o 
  11   4   3      317.20      335.21     17.04 o 
  12   4   3       22.06       -9.15     10.67 o 
  13   4   3      311.28      395.19     27.72 o 
  14   4   3        0.61        1.78     16.01 o 
 -16   5   3       11.23        0.76     21.09 o 
 -15   5   3      259.92      214.60     27.46 o 
 -14   5   3       23.81       -1.52     15.76 o 
 -13   5   3      812.42      935.80     35.40 o 
 -12   5   3      491.54      479.90     20.36 o 
 -11   5   3     1474.84     1714.86     53.33 o 
 -10   5   3        6.17       -6.86      9.91 o 
  -9   5   3     2843.00     3187.80     86.69 o 
  -8   5   3      585.26      562.00     19.10 o 
  -7   5   3        9.79       -4.57      9.15 o 
  -6   5   3      351.83      379.70     15.01 o 
  -5   5   3     7967.48     8148.38    165.69 o 
  -4   5   3      430.41      523.29     21.14 o 
  -3   5   3     1110.83     1133.85     39.10 o 
  -2   5   3     1382.40     1466.39     52.47 o 
  -1   5   3     4064.78     4337.17    125.50 o 
   0   5   3      314.54      342.86     18.58 o 
   1   5   3     4540.96     4411.76     85.72 o 
   2   5   3       15.59       13.72      6.61 o 
   3   5   3      277.14      283.19     12.47 o 
   4   5   3     2962.00     3366.88    102.12 o 
   5   5   3      982.12      744.57     28.57 o 
   6   5   3      351.86      353.67     16.28 o 
   7   5   3       38.78        8.39     10.17 o 
   8   5   3      119.66       90.50     13.73 o 
   9   5   3     1608.81     1833.75     56.93 o 
  10   5   3      217.95      182.31     16.27 o 
  11   5   3      306.49      335.95     16.78 o 
  12   5   3       26.85        9.15     17.03 o 
  13   5   3       30.46       19.82     21.35 o 
  14   5   3        1.20        5.34     20.08 o 
 -15   6   3      352.69      427.76     27.47 o 
 -14   6   3       61.11       26.18     21.35 o 
 -13   6   3      387.19      400.62     17.30 o 
 -12   6   3        0.62      -11.69     11.69 o 
 -11   6   3      284.06      263.22     16.28 o 
 -10   6   3       57.22       17.79     11.69 o 
  -9   6   3      211.38      198.34     16.02 o 
  -8   6   3      132.63      117.20     13.22 o 
  -7   6   3     1758.10     1825.16     72.87 o 
  -6   6   3      944.11     1023.16     33.15 o 
  -5   6   3     3834.81     4447.19    113.01 o 
  -4   6   3      332.16      341.76     14.51 o 
  -3   6   3      423.36      346.76     14.51 o 
  -2   6   3        3.35       13.72      7.12 o 
  -1   6   3     4085.31     4309.01     83.73 o 
   0   6   3     1301.25     1338.94     44.99 o 
   1   6   3     2412.64     2543.15    157.43 o 
   2   6   3     1470.03     1563.63     74.41 o 
   3   6   3     2876.10     2912.88     97.68 o 
   4   6   3      819.00      839.16     31.61 o 
   5   6   3       43.81       48.29     10.17 o 
   6   6   3       11.93        8.13     10.17 o 
   7   6   3     1164.66     1235.67     56.62 o 
   8   6   3        7.50       -7.88      9.91 o 
   9   6   3     1133.22     1338.54     46.39 o 
  10   6   3        2.95        9.40     10.42 o 
  11   6   3      403.17      418.44     16.79 o 
  12   6   3       14.82        0.51     19.31 o 
  13   6   3      237.64      187.89     28.73 o 
 -15   7   3      144.50       76.51     24.15 o 
 -14   7   3       45.92      -18.55     18.55 o 
 -13   7   3      220.73      188.66     23.14 o 
 -12   7   3       19.29       -4.07     11.18 o 
 -11   7   3      118.44       82.36     12.96 o 
 -10   7   3       12.40      -11.18     11.18 o 
  -9   7   3       44.17       11.69     12.45 o 
  -8   7   3      226.61      213.61     14.50 o 
  -7   7   3      298.94      287.69     16.03 o 
  -6   7   3        0.04        3.81      9.15 o 
  -5   7   3     3555.22     3683.66    109.13 o 
  -4   7   3      375.13      410.48     16.80 o 
  -3   7   3     4780.91     4807.48    119.33 o 
  -2   7   3      127.34      167.55     11.19 o 
  -1   7   3     1600.82     1654.72     53.12 o 
   0   7   3      994.25     1017.11     49.24 o 
   1   7   3     4244.38     4207.16     79.64 o 
   2   7   3        0.11        0.51      8.13 o 
   3   7   3       14.32       10.42      8.39 o 
   4   7   3       46.34       47.78      9.66 o 
   5   7   3     1583.85     1687.70     67.69 o 
   6   7   3       35.53       29.48     10.93 o 
   7   7   3       52.69       45.75     11.69 o 
   8   7   3        1.08       13.47     10.42 o 
   9   7   3      411.28      431.20     18.32 o 
  10   7   3      177.39      131.18     14.75 o 
  11   7   3      457.21      488.44     26.46 o 
  12   7   3       21.17       29.73     18.04 o 
  13   7   3       48.04       39.90     30.24 o 
 -14   8   3        4.33        7.37     20.33 o 
 -13   8   3      115.75       96.08     22.88 o 
 -12   8   3       69.26       20.33     18.81 o 
 -11   8   3      521.59      548.85     18.58 o 
 -10   8   3      104.95       64.56     12.96 o 
  -9   8   3      449.66      479.61     19.59 o 
  -8   8   3      228.31      196.82     15.51 o 
  -7   8   3     1478.44     1584.15     61.77 o 
  -6   8   3        2.87       15.25      9.66 o 
  -5   8   3      760.16      776.00     30.83 o 
  -4   8   3       70.48       89.22     11.18 o 
  -3   8   3     1169.79     1166.61     41.08 o 
  -2   8   3     1643.46     1870.57     77.96 o 
  -1   8   3     2011.76     1936.08     54.38 o 
   0   8   3      136.76      163.49     18.05 o 
   1   8   3     2710.38     2885.32     61.66 o 
   2   8   3     2553.02     2619.80     86.39 o 
   3   8   3      443.92      367.24     16.29 o 
   4   8   3       13.62       21.60     11.69 o 
   5   8   3      147.66      133.73     13.22 o 
   6   8   3      418.38      413.70     18.32 o 
   7   8   3      305.66      280.53     16.02 o 
   8   8   3       10.96       17.79     10.17 o 
   9   8   3      342.71      354.55     17.80 o 
  10   8   3       26.20       13.98     21.09 o 
  11   8   3      282.15      298.53     24.41 o 
  12   8   3       11.13      -16.26     16.77 o 
 -13   9   3      346.08      409.96     27.97 o 
 -12   9   3       80.58       61.25     21.35 o 
 -11   9   3       46.23       10.67     18.55 o 
 -10   9   3       70.90       43.97     11.69 o 
  -9   9   3      421.44      434.01     19.08 o 
  -8   9   3        4.43      -10.42     10.42 o 
  -7   9   3        3.98        9.40     10.93 o 
  -6   9   3        9.50       12.96     10.42 o 
  -5   9   3      505.04      499.35     18.32 o 
  -4   9   3      176.77      163.74     13.73 o 
  -3   9   3     2670.40     2845.48     79.45 o 
  -2   9   3      118.93      110.84     12.46 o 
  -1   9   3      825.05      877.04     23.00 o 
   0   9   3     1038.68     1081.05     24.61 o 
   1   9   3      586.14      592.33     15.15 o 
   2   9   3        7.64       -8.39      9.40 o 
   3   9   3       50.94       41.94     10.67 o 
   5   9   3     2005.53     2099.98     60.57 o 
   6   9   3       34.93       24.40     11.18 o 
   7   9   3       48.96       17.54     11.69 o 
   8   9   3      136.09       93.55     12.96 o 
   9   9   3      541.87      619.34     28.75 o 
  10   9   3      123.80       73.97     20.34 o 
  11   9   3      478.75      508.53     30.27 o 
  12   9   3       39.09      -20.08     20.08 o 
 -13  10   3       42.48       -2.29     22.62 o 
 -12  10   3        0.47       -0.25     25.67 o 
 -11  10   3      284.53      343.29     27.46 o 
 -10  10   3       12.45       13.47     16.01 o 
  -9  10   3       58.84       34.06     12.45 o 
  -8  10   3       23.02        0.25     10.42 o 
  -7  10   3      543.78      552.49     19.85 o 
  -6  10   3       26.76       29.99     11.94 o 
  -5  10   3       23.58        7.37      9.91 o 
  -4  10   3      220.82      178.25     14.75 o 
  -3  10   3      592.14      626.73     21.89 o 
  -2  10   3      508.96      480.50     18.07 o 
  -1  10   3     1480.04     1528.94     40.96 o 
   0  10   3      231.92      264.90     10.79 o 
   1  10   3        1.63       15.05      6.92 o 
   2  10   3        5.81        7.62      9.91 o 
   3  10   3      621.24      699.29     23.42 o 
   4  10   3       66.14       61.76     11.44 o 
   5  10   3       80.92       47.53     12.20 o 
   6  10   3        2.00        5.34      9.66 o 
   7  10   3      414.93      416.68     17.55 o 
   8  10   3       52.65        4.07     15.50 o 
   9  10   3       18.47       20.08     19.06 o 
  10  10   3       60.81       43.97     23.89 o 
  11  10   3      240.88      247.39     27.20 o 
 -12  11   3        3.26        8.64     21.35 o 
 -11  11   3       32.23       37.61     21.60 o 
 -10  11   3        0.56       -3.56     15.25 o 
  -9  11   3      909.87      986.82     34.38 o 
  -8  11   3      177.26      141.86     21.61 o 
  -7  11   3      324.76      316.64     16.53 o 
  -6  11   3      270.67      246.67     15.51 o 
  -5  11   3      490.33      454.44     18.32 o 
  -4  11   3        5.91        4.07      9.91 o 
  -3  11   3      101.02       67.87     12.20 o 
  -2  11   3        2.76       22.36      9.40 o 
  -1  11   3      896.66      858.08     28.54 o 
   0  11   3      256.04      225.06     10.61 o 
   1  11   3      352.50      376.91     20.60 o 
   2  11   3        0.01       -8.64      8.64 o 
   3  11   3        6.10       25.16     11.44 o 
   4  11   3       15.89        4.83     10.67 o 
   5  11   3      244.67      219.19     14.24 o 
   6  11   3        2.25        4.57     15.76 o 
   7  11   3        1.60        4.83     15.25 o 
   8  11   3       12.67       -7.37     14.74 o 
   9  11   3      218.79      142.88     23.39 o 
  10  11   3        3.20      -29.22     29.22 o 
 -10  12   3        0.65      -18.55     18.55 o 
  -9  12   3       32.82      -13.47     17.28 o 
  -8  12   3        2.26        3.30     16.01 o 
  -7  12   3      184.31      229.82     21.61 o 
  -6  12   3        0.72        6.10     13.72 o 
  -5  12   3       16.45        1.52     10.42 o 
  -4  12   3       28.04       12.71      9.40 o 
  -3  12   3      470.92      487.73     18.57 o 
  -2  12   3      214.16      190.69     13.98 o 
  -1  12   3     1039.96     1067.95     37.07 o 
   0  12   3      413.65      420.21     22.26 o 
   1  12   3       16.07       13.51     13.60 o 
   2  12   3       30.61       27.19      9.91 o 
   3  12   3      611.07      691.48     20.87 o 
   4  12   3       30.01       27.19     14.99 o 
   5  12   3       20.05       18.81     17.28 o 
   6  12   3        2.96        4.83     14.99 o 
   7  12   3      417.57      472.60     28.49 o 
   8  12   3       31.56       25.41     18.04 o 
  -9  13   3      140.19       88.21     24.15 o 
  -8  13   3        2.97      -17.28     17.28 o 
  -7  13   3        0.21       22.36     16.52 o 
  -6  13   3       23.57       30.75     15.76 o 
  -5  13   3      254.98      259.86     23.65 o 
  -4  13   3       92.77      107.01     20.84 o 
  -3  13   3      243.96      262.15     22.88 o 
  -2  13   3       91.07       50.58     16.52 o 
  -1  13   3        7.86       -0.51     10.46 o 
   0  13   3        0.52        1.86     10.34 o 
   1  13   3      346.08      360.86     17.68 o 
   2  13   3        2.59       -3.30     14.23 o 
   3  13   3      110.75       96.34     19.83 o 
   4  13   3        1.58        3.81     16.77 o 
   5  13   3      140.34      130.66     20.59 o 
   6  13   3        1.50      -15.25     17.79 o 
   7  13   3       21.40        7.37     17.79 o 
  -6  14   3      128.27      109.56     21.61 o 
  -5  14   3       48.02       -7.62     17.54 o 
  -4  14   3        0.13      -15.76     15.76 o 
  -3  14   3      763.52      745.33     32.84 o 
  -2  14   3      205.93      143.39     20.85 o 
  -1  14   3      322.33      312.25     22.38 o 
   0  14   3        0.42       14.54     12.30 o 
   1  14   3       41.94       14.06     16.27 o 
   2  14   3       67.89       33.29     17.28 o 
   3  14   3      130.07      133.71     22.88 o 
   4  14   3        0.38       22.62     15.25 o 
 -16   0   4        2.21      -15.50     15.50 o 
 -12   0   4      582.36      479.58     18.58 o 
 -10   0   4      610.82      569.68     18.84 o 
  -8   0   4     5151.78     4151.99    115.03 o 
  -6   0   4       15.40       -6.10      6.10 o 
  -4   0   4     8166.03     7394.69    148.24 o 
  -2   0   4        1.34        5.59      4.83 o 
   0   0   4    18317.35    11960.59   6423.20 o 
   2   0   4     3571.81     3489.22    102.72 o 
   4   0   4    13045.32    11801.45    193.34 o 
   6   0   4      624.52      541.36     19.62 o 
   8   0   4      156.11      144.67     12.71 o 
  10   0   4     1494.56     1550.04     49.51 o 
  12   0   4        1.09       -9.91      9.91 o 
  14   0   4      421.83      584.51     31.29 o 
 -17   1   4        0.40        5.56     12.56 o 
 -16   1   4      230.89      309.69     19.06 o 
 -15   1   4       64.58       25.74     15.88 o 
 -14   1   4       68.56       30.88      8.78 o 
 -13   1   4      266.90      252.96     20.47 o 
 -12   1   4     1459.33     1667.52     65.33 o 
 -11   1   4       72.07       53.42     12.33 o 
 -10   1   4      851.23      865.58     20.00 o 
  -9   1   4      228.01      236.51     12.46 o 
  -8   1   4     1245.46     1208.11     27.41 o 
  -7   1   4     2883.84     3019.86    168.20 o 
  -6   1   4      185.50       76.39      8.90 o 
  -5   1   4     1117.95     1118.32     28.99 o 
  -4   1   4       97.38       82.06      6.74 o 
  -3   1   4     4547.90     4206.70    230.63 o 
  -2   1   4    57011.71    72099.45   1346.03 o 
  -1   1   4     1862.57     1968.07     51.02 o 
   0   1   4        8.60       15.43      4.01 o 
   1   1   4     9468.51     8606.52    918.78 o 
   2   1   4      514.31      441.27     11.88 o 
   3   1   4      159.93      230.18     17.30 o 
   4   1   4     4609.39     4431.14    297.08 o 
   5   1   4       26.06       23.50      5.20 o 
   6   1   4      718.52      909.99     31.98 o 
   7   1   4       20.19        5.18      6.28 o 
   8   1   4     1019.49     1008.06     23.08 o 
   9   1   4       35.71       16.99      7.82 o 
  10   1   4       23.12       24.55      7.98 o 
  11   1   4        5.21       -7.08      7.08 o 
  12   1   4      152.70      173.82     23.26 o 
  13   1   4        7.91      -12.92     12.92 o 
  14   1   4      123.12      123.90     26.56 o 
 -17   2   4       32.57       11.18     21.86 o 
 -16   2   4        0.16        5.34     18.80 o 
 -15   2   4       90.50       55.41     19.83 o 
 -14   2   4      444.38      525.60     18.57 o 
 -13   2   4      283.05      297.29     17.55 o 
 -12   2   4       89.83       38.64     13.47 o 
 -11   2   4       62.58       44.48     17.03 o 
 -10   2   4      660.47      583.75     20.38 o 
  -9   2   4     2105.93     2341.36     81.44 o 
  -8   2   4      208.37      130.98     11.45 o 
  -7   2   4     1895.02     2347.61     91.51 o 
  -6   2   4     1958.26     1738.87     77.51 o 
  -5   2   4       78.53       63.30      7.37 o 
  -4   2   4     3179.13     2969.50    100.08 o 
  -3   2   4     1472.95     1736.75     74.98 o 
  -2   2   4      592.25      585.04     22.21 o 
  -1   2   4        2.18        9.80      4.57 o 
   0   2   4       47.98       58.31      7.12 o 
   1   2   4     4497.19     4706.37    123.66 o 
   2   2   4       27.95       33.80      7.37 o 
   3   2   4     3008.62     3264.78    106.38 o 
   4   2   4       10.89       18.81      8.39 o 
   5   2   4      958.26     1102.83     39.81 o 
   6   2   4      177.04       80.87     10.68 o 
   7   2   4       32.10       22.62      9.40 o 
   8   2   4       25.96        9.40     10.17 o 
   9   2   4      245.71      179.29     15.26 o 
  10   2   4      698.48      849.65     22.66 o 
  11   2   4      110.59       61.26     12.20 o 
  13   2   4        6.82      -13.98     18.55 o 
  14   2   4       76.32       42.45     21.86 o 
 -17   3   4        3.80        0.00     20.33 o 
 -16   3   4      104.73      119.21     21.10 o 
 -15   3   4       68.17       64.05     26.43 o 
 -14   3   4      280.93      302.11     16.78 o 
 -13   3   4       34.22       -7.37     11.69 o 
 -12   3   4      326.58      318.45     17.80 o 
 -11   3   4     1828.14     1845.25     69.51 o 
 -10   3   4      745.82      643.49     20.13 o 
  -9   3   4        3.80       -9.40      9.40 o 
  -8   3   4     1851.60     1821.23     73.72 o 
  -7   3   4     1258.19     1465.83     43.69 o 
  -6   3   4     1937.31     1797.86     79.25 o 
  -5   3   4     2096.88     2196.20     89.15 o 
  -4   3   4     1050.03     1032.38     38.61 o 
  -3   3   4       18.55       33.80      6.61 o 
  -2   3   4      976.28      976.18     35.04 o 
  -1   3   4      270.17      355.84     15.15 o 
   0   3   4     1795.74     1875.45     67.99 o 
   1   3   4      146.30      140.15      5.76 o 
   2   3   4     3332.89     3072.13    100.65 o 
   3   3   4      342.18      341.10     11.96 o 
   4   3   4     3781.79     3651.45    109.32 o 
   5   3   4       80.90       99.65     10.42 o 
   6   3   4     1892.25     1734.33     76.01 o 
   7   3   4       16.67        7.37      9.91 o 
   8   3   4     1076.36     1101.53     32.38 o 
   9   3   4      135.49       81.10     12.97 o 
  10   3   4        1.07      -10.16     10.16 o 
  12   3   4      277.64      245.90     23.65 o 
  13   3   4        0.53       -2.03     16.77 o 
  14   3   4        4.78       20.84     26.43 o 
 -16   4   4        8.69       -2.03     19.06 o 
 -15   4   4        0.14       11.44     16.26 o 
 -14   4   4      816.53     1074.54     32.08 o 
 -13   4   4       60.97       13.72     12.96 o 
 -12   4   4      173.09      151.53     15.51 o 
 -11   4   4       43.92       36.60     12.45 o 
 -10   4   4      271.01      228.91     15.01 o 
  -9   4   4       97.19       77.79     11.95 o 
  -8   4   4     1028.40     1008.14     36.48 o 
  -7   4   4      110.01       80.59     10.42 o 
  -6   4   4       37.32       16.01      8.39 o 
  -5   4   4     3332.98     3621.41    108.94 o 
  -4   4   4       54.85       18.81      6.61 o 
  -3   4   4      761.96      756.61     30.37 o 
  -2   4   4        9.41        7.37      5.85 o 
  -1   4   4     1472.25     1432.92     43.95 o 
   0   4   4     1040.63     1001.43     27.44 o 
   1   4   4      144.96       93.57      5.48 o 
   2   4   4      175.86      157.69      9.41 o 
   3   4   4       75.19       94.31      8.90 o 
   4   4   4       23.57        9.15      7.88 o 
   5   4   4      492.13      531.36     19.10 o 
   6   4   4     2162.05     2265.98     86.55 o 
   7   4   4      485.83      537.81     19.09 o 
   8   4   4      133.27       68.64     12.71 o 
   9   4   4        4.56       -8.39     11.44 o 
  10   4   4      222.82      279.70     15.26 o 
  11   4   4        0.10       -6.10      9.91 o 
  12   4   4        2.71       -7.37     16.77 o 
  13   4   4        0.14        0.00     20.08 o 
  14   4   4       54.31       14.23     25.67 o 
 -16   5   4      238.84      254.51     25.68 o 
 -15   5   4        0.51      -25.92     25.92 o 
 -14   5   4        8.20       13.98     19.06 o 
 -13   5   4        5.57       10.16     11.18 o 
 -12   5   4      752.35      892.49     25.46 o 
 -11   5   4     1080.97     1240.62     48.69 o 
 -10   5   4       61.27       29.23     11.44 o 
  -9   5   4       98.32      127.61     13.73 o 
  -8   5   4      753.31      732.78     24.71 o 
  -7   5   4        6.72       -2.29      9.15 o 
  -6   5   4     5426.49     5856.54    138.92 o 
  -5   5   4     1551.10     2040.46     82.38 o 
  -4   5   4     2238.68     2360.83     90.88 o 
  -3   5   4     3976.64     4160.60    117.82 o 
  -2   5   4     2536.16     2389.41     89.54 o 
  -1   5   4      560.72      599.12     18.39 o 
   0   5   4      992.93     1042.02     27.08 o 
   1   5   4     1648.51     1902.68     58.48 o 
   2   5   4     4181.77     4034.85    111.55 o 
   3   5   4      172.25      124.10     10.43 o 
   4   5   4      208.35      185.66     12.21 o 
   5   5   4       40.01       22.87      9.91 o 
   6   5   4      826.25      975.22     31.09 o 
   7   5   4        4.38        0.51      9.66 o 
   8   5   4     1068.01     1195.56     52.26 o 
   9   5   4       77.61       96.33     12.20 o 
  10   5   4        8.73        2.80     10.93 o 
  11   5   4       12.60       -4.57      9.91 o 
  12   5   4      851.51     1062.04     34.12 o 
  13   5   4       15.73       24.90     19.82 o 
 -16   6   4        9.74        2.80     18.55 o 
 -15   6   4        0.99       12.96     25.41 o 
 -14   6   4      355.46      386.58     26.45 o 
 -13   6   4       58.78       15.25     12.20 o 
 -12   6   4      352.04      386.11     18.06 o 
 -11   6   4      141.42       82.62     13.98 o 
 -10   6   4        7.10        1.78     10.17 o 
  -9   6   4        1.31        2.80     10.42 o 
  -8   6   4     1341.61     1305.81     40.07 o 
  -7   6   4      422.88      439.77     17.81 o 
  -6   6   4       55.33       34.31     10.42 o 
  -5   6   4       28.21       44.98     10.17 o 
  -4   6   4     1972.24     2084.23     82.49 o 
  -3   6   4        8.20       12.45      7.37 o 
  -2   6   4       68.00       66.85      8.39 o 
  -1   6   4      523.59      550.63     15.81 o 
   0   6   4     5805.32     6069.65     96.84 o 
   1   6   4      611.14      577.88     23.57 o 
   2   6   4     2987.48     3164.70     97.72 o 
   3   6   4      339.30      356.99     14.50 o 
   4   6   4      509.49      450.62     17.57 o 
   6   6   4      344.15      312.15     16.54 o 
   7   6   4       30.11       23.64     10.67 o 
   8   6   4      575.28      710.91     24.94 o 
   9   6   4      605.03      639.12     20.62 o 
  10   6   4      478.89      560.50     19.59 o 
  11   6   4        0.12       15.25     22.62 o 
  12   6   4        3.51       -3.81     18.55 o 
  13   6   4        2.95       15.50     20.33 o 
 -15   7   4        6.20       43.96     23.63 o 
 -14   7   4       14.00       -8.39     17.03 o 
 -13   7   4       20.86       56.16     24.90 o 
 -12   7   4      158.44      160.16     15.25 o 
 -11   7   4      166.40      144.40     14.49 o 
 -10   7   4       46.73       39.65     12.45 o 
  -9   7   4       46.05       45.24     11.95 o 
  -8   7   4      200.41      152.31     13.73 o 
  -7   7   4       35.54       26.69     11.69 o 
  -6   7   4     2771.41     2897.58     87.98 o 
  -5   7   4      327.17      331.50     15.27 o 
  -4   7   4       31.24       35.58      9.40 o 
  -3   7   4      158.70      160.70     12.21 o 
  -2   7   4      308.48      272.23     13.23 o 
  -1   7   4        8.69       20.31      6.86 o 
   0   7   4      103.57      130.44      7.73 o 
   1   7   4      142.09      164.40      8.27 o 
   2   7   4      547.45      428.28     16.04 o 
   3   7   4      159.40      148.74     12.46 o 
   4   7   4      169.54      143.91     12.97 o 
   5   7   4       20.37        9.66      9.40 o 
   6   7   4       28.33       20.33     11.69 o 
   7   7   4      112.43       73.72     13.22 o 
   8   7   4      684.79      747.72     22.40 o 
   9   7   4        5.88        5.08      9.91 o 
  10   7   4       92.17       80.57     19.57 o 
  11   7   4       23.60       26.94     18.30 o 
  12   7   4       72.86       63.54     23.64 o 
 -14   8   4      163.80      160.41     23.39 o 
 -13   8   4      330.10      371.04     30.52 o 
 -12   8   4        2.31      -14.99     14.99 o 
 -11   8   4        0.31       24.14      9.91 o 
 -10   8   4      523.73      573.83     19.34 o 
  -9   8   4      233.73      257.59     16.78 o 
  -8   8   4      222.41      146.98     13.99 o 
  -7   8   4       48.49       37.87     12.20 o 
  -6   8   4      425.94      428.77     17.56 o 
  -5   8   4      284.94      268.35     15.52 o 
  -4   8   4     2848.06     3036.98     91.59 o 
  -3   8   4     1434.96     1599.90     71.25 o 
  -2   8   4      111.16      115.42     11.44 o 
  -1   8   4      254.42      278.90     22.38 o 
   0   8   4     1045.42     1015.03     24.34 o 
   1   8   4       68.57       71.36      7.64 o 
   2   8   4       15.74       19.82      9.66 o 
   3   8   4        1.40        2.03      9.91 o 
   4   8   4     1033.89     1134.17     33.40 o 
   5   8   4       41.00       18.81     10.42 o 
   6   8   4      515.14      563.18     20.87 o 
   7   8   4       44.81       31.77     11.95 o 
   8   8   4       35.11       43.46     11.44 o 
   9   8   4        0.09       -9.40      9.40 o 
  10   8   4      373.31      480.71     27.47 o 
  11   8   4       27.90       -5.85     18.81 o 
  12   8   4       44.56       16.77     19.06 o 
 -14   9   4       16.96      -26.68     26.68 o 
 -13   9   4       32.09       34.31     20.59 o 
 -12   9   4       59.92       44.73     22.37 o 
 -11   9   4       21.54       -9.66     14.99 o 
 -10   9   4      211.52      219.17     16.53 o 
  -9   9   4       19.14        0.00     11.44 o 
  -8   9   4      511.44      494.69     19.34 o 
  -7   9   4      367.25      356.14     17.55 o 
  -6   9   4     1567.97     1505.64     56.16 o 
  -5   9   4      133.21      136.01     12.97 o 
  -4   9   4        5.32      -10.42     10.42 o 
  -3   9   4       51.24       35.84     11.18 o 
  -2   9   4     2130.14     2201.93     73.68 o 
  -1   9   4        7.78       33.38     10.67 o 
   0   9   4     1072.20     1082.23     26.68 o 
   1   9   4       45.92       39.80     13.98 o 
   2   9   4      736.17      670.34     24.20 o 
   3   9   4      262.60      245.92     15.00 o 
   4   9   4     1092.34     1144.82     49.96 o 
   5   9   4        1.41       -1.27      9.40 o 
   6   9   4      339.78      389.15     17.80 o 
   7   9   4       50.83       17.79     10.42 o 
   8   9   4      482.79      468.90     17.81 o 
   9   9   4        0.43       -7.62     13.21 o 
  10   9   4       27.81       38.88     19.06 o 
  11   9   4        0.11       24.65     19.06 o 
 -13  10   4        5.46      -22.62     22.62 o 
 -12  10   4       50.74       33.29     20.59 o 
 -11  10   4       42.15       45.75     19.31 o 
 -10  10   4      565.55      632.34     30.28 o 
  -9  10   4      131.59       99.90     14.24 o 
  -8  10   4       38.93       27.96     10.93 o 
  -7  10   4      309.60      295.02     17.04 o 
  -6  10   4      219.16      160.70     14.49 o 
  -5  10   4      297.73      292.99     16.02 o 
  -4  10   4      990.34      963.28     29.82 o 
  -3  10   4      315.10      344.90     16.79 o 
  -2  10   4        3.28       -6.86     11.18 o 
  -1  10   4      230.60      265.72     10.70 o 
   0  10   4      733.97      766.61     17.73 o 
   1  10   4       54.83       62.52      8.18 o 
   2  10   4      761.17      847.27     28.52 o 
   3  10   4       16.71       12.20     10.17 o 
   4  10   4      275.27      300.34     15.77 o 
   5  10   4       16.61       13.98     10.42 o 
   6  10   4      584.87      699.09     21.63 o 
   7  10   4        1.58        9.15     16.52 o 
   8  10   4      106.49       74.73     17.54 o 
   9  10   4       27.36        9.15     23.38 o 
  10  10   4      247.30      241.80     28.48 o 
 -12  11   4      159.75      114.14     24.40 o 
 -11  11   4       19.62       24.65     17.79 o 
 -10  11   4      271.31      265.72     24.16 o 
  -9  11   4        1.47       22.62     18.55 o 
  -8  11   4      404.44      394.78     24.67 o 
  -7  11   4       84.28       69.90     12.96 o 
  -6  11   4      191.36      184.84     14.24 o 
  -5  11   4      121.16       99.90     12.71 o 
  -4  11   4      119.91       80.84     12.46 o 
  -3  11   4        9.43       26.94     10.93 o 
  -2  11   4     1171.55     1155.30     44.61 o 
  -1  11   4      214.17      219.98     10.33 o 
   0  11   4       28.37       28.33      7.10 o 
   1  11   4        0.01        1.28      7.13 o 
   2  11   4      686.04      665.21     21.89 o 
   3  11   4        3.57        4.32      9.66 o 
   4  11   4      561.41      579.95     19.09 o 
   5  11   4       26.62       24.40      9.40 o 
   6  11   4       78.95       59.73     17.28 o 
   7  11   4       51.42       49.56     18.04 o 
   8  11   4      252.28      188.92     23.65 o 
   9  11   4       21.70      -28.21     28.21 o 
 -10  12   4      203.46      197.28     22.88 o 
  -9  12   4        1.20        4.07     17.53 o 
  -8  12   4      280.98      310.73     26.19 o 
  -7  12   4       53.74       33.80     17.03 o 
  -6  12   4       44.59       19.06     17.79 o 
  -5  12   4        1.32       -2.54     14.23 o 
  -4  12   4      661.62      760.30     29.78 o 
  -3  12   4       49.52       47.27     10.93 o 
  -2  12   4      524.47      525.70     19.59 o 
  -1  12   4       81.45       79.23      8.27 o 
   0  12   4       44.88       37.54      7.62 o 
   1  12   4      127.40      125.47     15.38 o 
   2  12   4      164.66      151.52     12.20 o 
   3  12   4       36.72       36.09     15.76 o 
   4  12   4      137.54      158.37     25.93 o 
   5  12   4        1.94       -7.88     13.47 o 
   6  12   4      425.65      473.37     28.74 o 
   7  12   4        0.91        4.83     14.99 o 
   8  12   4       57.53       25.92     23.64 o 
  -9  13   4       32.18       -5.08     19.31 o 
  -8  13   4       82.95       28.97     17.54 o 
  -7  13   4       88.24       71.42     19.83 o 
  -6  13   4        3.49        8.64     18.04 o 
  -5  13   4       32.96       21.35     15.76 o 
  -4  13   4        0.20       13.21     15.50 o 
  -3  13   4      151.89      138.04     19.83 o 
  -2  13   4      237.02      263.42     22.63 o 
  -1  13   4       11.57        8.14     10.76 o 
   0  13   4       52.88       56.58     11.41 o 
   1  13   4      158.36      166.88     14.46 o 
   2  13   4      122.50      126.59     18.05 o 
   3  13   4        8.89        5.08     17.79 o 
   4  13   4       48.67       27.96     19.32 o 
   5  13   4        4.46       23.13     16.52 o 
   6  13   4       72.02       54.90     22.87 o 
  -6  14   4      142.76      146.93     22.12 o 
  -5  14   4        9.10       -1.78     16.77 o 
  -4  14   4      349.84      307.72     25.69 o 
  -3  14   4        3.00       36.09     25.67 o 
  -2  14   4       18.80       13.21     25.67 o 
  -1  14   4        0.06        5.54     22.62 o 
   0  14   4      546.69      521.15     20.39 o 
   1  14   4      107.70      102.68     13.57 o 
   2  14   4        3.66       29.99     14.74 o 
   3  14   4       28.78       15.25     25.16 o 
   4  14   4      118.41       89.73     18.81 o 
 -17   0   5      395.88      550.90     29.25 o 
 -15   0   5       22.63       -1.27     17.79 o 
 -13   0   5      195.45      157.64     16.02 o 
  -9   0   5        4.62        2.54      9.40 o 
  -7   0   5     1752.73     2045.81     81.72 o 
  -5   0   5     1475.22     1405.61     46.38 o 
  -3   0   5      974.63      748.77     26.60 o 
  -1   0   5     1240.58     1023.34     25.64 o 
   1   0   5     7858.61     1412.61   3689.11 o 
   3   0   5     1370.23     1893.17     79.83 o 
   5   0   5      557.53      548.62     21.14 o 
   7   0   5      496.02      494.84     17.05 o 
   9   0   5      103.46       88.21     12.96 o 
  11   0   5       28.27       14.99     10.93 o 
  13   0   5      565.47      696.93     32.31 o 
 -17   1   5      198.41      216.59     17.97 o 
 -16   1   5       39.81       36.32     14.64 o 
 -15   1   5      172.86      189.93     29.11 o 
 -14   1   5      149.45      180.24     11.18 o 
 -13   1   5      724.11      773.30     21.90 o 
 -12   1   5       44.22       -5.96      8.32 o 
 -11   1   5      178.94      148.64     10.81 o 
 -10   1   5       12.45       15.10      7.00 o 
  -9   1   5       27.14        4.17      6.38 o 
  -8   1   5     1740.88     1930.27    148.45 o 
  -7   1   5      479.29      603.66     17.83 o 
  -6   1   5       32.77       20.41      6.23 o 
  -5   1   5     7177.42     6660.14    222.47 o 
  -4   1   5       71.58       80.63      5.03 o 
  -3   1   5      346.67      376.88     12.99 o 
  -2   1   5     2312.01     2273.17     60.97 o 
  -1   1   5     1584.42     1403.24     28.17 o 
   0   1   5        1.88        5.02      2.81 o 
   1   1   5     2582.98     1554.07    452.41 o 
   2   1   5      352.20      292.42      7.56 o 
   3   1   5       12.82       10.49      4.66 o 
   4   1   5       72.97       59.34      7.75 o 
   5   1   5     2068.58     1503.69     74.57 o 
   6   1   5      180.87      159.62     21.74 o 
   7   1   5      103.48       82.67     17.92 o 
   8   1   5      194.00      205.26     10.16 o 
   9   1   5      645.69      690.73     39.46 o 
  10   1   5       39.38       33.55     11.44 o 
  11   1   5      392.50      502.68     12.59 o 
  12   1   5        1.88        2.81     16.64 o 
  13   1   5      182.94      190.90     18.39 o 
  14   1   5       35.14       -9.39     14.53 o 
 -17   2   5      136.19       43.98     21.86 o 
 -16   2   5        9.79      -13.47     16.52 o 
 -15   2   5      558.93      555.74     27.74 o 
 -14   2   5       15.47      -10.93     10.93 o 
 -13   2   5        9.46        0.51     11.69 o 
 -12   2   5      306.71      327.34     18.57 o 
 -11   2   5     2016.08     2151.58     67.25 o 
 -10   2   5      273.85      256.39     16.02 o 
  -9   2   5        0.81       -2.29      9.66 o 
  -8   2   5     1071.74      974.16     32.67 o 
  -7   2   5      286.22      164.62     10.43 o 
  -6   2   5      268.42      312.98     11.96 o 
  -5   2   5     2401.31     2029.39     84.68 o 
  -4   2   5       71.09       67.62      7.12 o 
  -3   2   5       57.89       91.77      7.63 o 
  -2   2   5     2228.07     2177.94     84.80 o 
  -1   2   5     1213.46      973.86     27.00 o 
   0   2   5       35.60       33.27      4.67 o 
   1   2   5       11.56       10.70      4.22 o 
   2   2   5     4278.78     4679.07    120.80 o 
   3   2   5     1936.08     1796.76     78.22 o 
   4   2   5      740.66      786.73     31.87 o 
   5   2   5      893.02      934.12     33.66 o 
   6   2   5        1.80       -3.81      8.89 o 
   7   2   5     1492.06     1474.03     59.76 o 
   8   2   5        0.13        1.78      9.91 o 
   9   2   5      195.00      151.79     14.75 o 
  10   2   5       17.40       -2.29     10.17 o 
  11   2   5       74.89       40.67     11.95 o 
  12   2   5      458.67      464.53     27.22 o 
  13   2   5      149.21      102.95     23.64 o 
  14   2   5        5.69       17.79     19.82 o 
 -17   3   5       24.33       -4.83     23.89 o 
 -16   3   5        0.21      -11.94     16.26 o 
 -15   3   5      127.52      128.37     23.64 o 
 -14   3   5       12.40        8.64     10.67 o 
 -13   3   5      313.81      366.49     17.80 o 
 -12   3   5       44.00       45.75     13.22 o 
 -11   3   5       18.12       12.20     11.44 o 
 -10   3   5       99.66       60.50     12.46 o 
  -9   3   5      758.49      762.12     23.44 o 
  -8   3   5      738.77      748.99     27.78 o 
  -7   3   5      106.05      135.76     10.68 o 
  -6   3   5      595.32      562.37     24.46 o 
  -5   3   5     2111.88     1823.92     81.40 o 
  -4   3   5     2015.11     2106.92     83.22 o 
  -3   3   5     4730.74     4577.97    122.33 o 
  -2   3   5      101.50      128.41      8.14 o 
  -1   3   5      126.64      105.95      8.39 o 
   0   3   5      189.55      244.86     16.03 o 
   1   3   5     4814.99     4918.76    148.22 o 
   2   3   5     1580.32     1868.10     81.95 o 
   3   3   5      756.57      678.01     28.05 o 
   4   3   5       28.20       17.28      8.39 o 
   5   3   5     2991.65     2986.74     96.37 o 
   6   3   5       21.97        2.80      9.40 o 
   7   3   5      433.51      362.12     16.29 o 
   8   3   5       35.20      -12.20     12.20 o 
   9   3   5      203.62      187.39     14.75 o 
  10   3   5        0.02       -5.08      9.66 o 
  11   3   5      269.00      287.60     15.26 o 
  12   3   5        4.50       -1.02     14.48 o 
  13   3   5        7.48       25.67     20.33 o 
 -16   4   5       61.07       -5.59     21.60 o 
 -15   4   5      638.70      721.76     30.54 o 
 -14   4   5        3.62      -10.67     10.67 o 
 -13   4   5      133.62      110.33     14.49 o 
 -12   4   5        8.86       -7.62     12.45 o 
 -11   4   5      394.73      383.41     18.06 o 
 -10   4   5      423.56      379.40     17.30 o 
  -9   4   5       15.36        7.12     10.17 o 
  -8   4   5      546.36      517.66     21.39 o 
  -7   4   5     4634.31     4708.06    116.43 o 
  -6   4   5      568.18      673.26     23.44 o 
  -5   4   5      626.58      954.15     33.13 o 
  -4   4   5     3771.31     4008.91    114.10 o 
  -3   4   5     1863.58     1855.04     81.57 o 
  -2   4   5     3180.88     3628.36    107.95 o 
  -1   4   5      952.84      778.67     22.30 o 
   0   4   5      411.97      437.66     18.97 o 
   1   4   5      893.21     1037.53     27.69 o 
   2   4   5      252.47      236.85     11.45 o 
   3   4   5     2502.84     2283.00     88.59 o 
   4   4   5      387.63      436.22     19.85 o 
   5   4   5       31.02       31.51      9.40 o 
   6   4   5        3.91       11.18     10.16 o 
   7   4   5     1528.30     1640.23     63.83 o 
   8   4   5       15.56        0.51      9.91 o 
   9   4   5       86.16       85.91     12.96 o 
  10   4   5        0.02       -7.88      9.66 o 
  11   4   5      472.66      465.83     25.44 o 
  12   4   5       35.39      -13.72     20.84 o 
  13   4   5       71.87       47.27     25.92 o 
 -16   5   5        0.51      -17.03     17.03 o 
 -15   5   5      260.31      191.47     27.97 o 
 -14   5   5       57.92       38.38     18.55 o 
 -13   5   5      758.88      978.97     34.63 o 
 -12   5   5       39.95       12.20     12.71 o 
 -11   5   5      299.15      319.19     17.04 o 
 -10   5   5       36.04       27.70     11.69 o 
  -9   5   5     3330.06     3528.56     87.84 o 
  -8   5   5      170.59      153.07     12.71 o 
  -7   5   5       54.12       46.77     10.68 o 
  -6   5   5       97.44       98.38     10.42 o 
  -5   5   5     1417.99     1218.02     40.39 o 
  -4   5   5      197.19      220.77     11.19 o 
  -3   5   5      290.63      251.91     11.45 o 
  -2   5   5     1446.75     1454.51     51.93 o 
  -1   5   5     3479.15     3560.38     79.51 o 
   0   5   5      174.11      223.13      8.00 o 
   1   5   5     4679.49     4512.05     84.77 o 
   2   5   5      258.22      313.66     13.23 o 
   3   5   5      483.60      508.18     17.82 o 
   4   5   5       67.31       80.58     10.42 o 
   5   5   5      988.75      937.04     32.89 o 
   6   5   5        1.46       -5.08     11.94 o 
   7   5   5      308.86      259.70     16.02 o 
   8   5   5       93.36       61.26     12.20 o 
   9   5   5      298.13      310.02     16.79 o 
  10   5   5       49.02       15.50     10.67 o 
  11   5   5      272.24      198.85     22.89 o 
  12   5   5        4.61        1.78     16.26 o 
  13   5   5       12.47       34.56     25.92 o 
 -16   6   5       13.16       12.96     20.08 o 
 -15   6   5      120.12       71.17     22.37 o 
 -14   6   5       39.76       42.95     16.77 o 
 -13   6   5      102.94       89.22     13.98 o 
 -12   6   5       16.41       12.45     11.44 o 
 -11   6   5       12.76       -6.35     10.67 o 
 -10   6   5        0.24      -10.93     10.93 o 
  -9   6   5      128.61      120.25     13.98 o 
  -8   6   5       46.13       15.76     10.67 o 
  -7   6   5     1569.57     1730.42     69.75 o 
  -6   6   5      188.29      159.70     12.97 o 
  -5   6   5       18.08        2.29      8.64 o 
  -4   6   5     1518.03     1512.62     70.56 o 
  -3   6   5     1212.59     1263.30     45.46 o 
  -2   6   5      193.64      170.65     11.19 o 
  -1   6   5     2138.11     2102.86     60.18 o 
   0   6   5      257.38      252.08      8.72 o 
   1   6   5      905.40      922.74     23.45 o 
   2   6   5      738.45      825.38     34.91 o 
   3   6   5     1631.85     1621.29     72.08 o 
   4   6   5      611.70      559.21     22.66 o 
   5   6   5        2.83        6.86      9.15 o 
   6   6   5       40.46       12.20     11.44 o 
   7   6   5        7.98        1.52      9.66 o 
   8   6   5        0.68       -5.84      9.66 o 
   9   6   5      172.20      182.03     14.24 o 
  10   6   5      105.65       15.76     20.59 o 
  11   6   5      260.56      259.61     23.90 o 
  12   6   5        2.13        9.15     16.01 o 
 -15   7   5      112.73      168.27     29.74 o 
 -14   7   5        2.27      -17.53     17.53 o 
 -13   7   5      120.21       87.70     21.10 o 
 -12   7   5        1.16      -10.93     10.93 o 
 -11   7   5        0.78       -5.08     10.42 o 
 -10   7   5      267.08      223.28     15.26 o 
  -9   7   5      865.75      942.35     29.81 o 
  -8   7   5       25.47       21.09     10.93 o 
  -7   7   5      468.59      493.73     18.58 o 
  -6   7   5       10.79        9.91      9.40 o 
  -5   7   5     1260.25     1148.03     40.84 o 
  -4   7   5      143.83      179.25     12.71 o 
  -3   7   5      274.95      230.97     13.23 o 
  -2   7   5     1133.87     1309.36     43.89 o 
  -1   7   5      828.97      803.46     22.89 o 
   0   7   5       88.68       97.85      7.64 o 
   1   7   5      676.59      629.53     20.25 o 
   2   7   5        4.99       -5.84      8.39 o 
   3   7   5       17.44       -6.10      9.40 o 
   4   7   5       85.69       62.02     11.69 o 
   5   7   5     1478.74     1380.91     63.81 o 
   6   7   5       23.06       12.71     10.67 o 
   7   7   5      214.76      217.65     15.00 o 
   8   7   5      114.08       94.31     12.96 o 
   9   7   5      660.90      692.08     20.11 o 
  10   7   5       60.71       18.81     21.86 o 
  11   7   5      195.21      245.59     25.17 o 
  12   7   5        3.62       16.52     26.94 o 
 -14   8   5       47.37       22.87     26.18 o 
 -13   8   5        0.69       -8.39     16.77 o 
 -12   8   5       17.52       -5.85     15.76 o 
 -11   8   5      489.36      521.33     18.32 o 
 -10   8   5        2.12        5.08     10.16 o 
  -9   8   5        0.01       19.57     12.96 o 
  -8   8   5        0.34       -4.57      9.66 o 
  -7   8   5     1286.60     1289.24     53.57 o 
  -6   8   5       20.40       26.18     11.18 o 
  -5   8   5     1220.44     1246.21     39.80 o 
  -4   8   5      252.61      286.38     15.01 o 
  -3   8   5      582.85      641.12     25.46 o 
  -2   8   5      332.41      336.58     15.52 o 
  -1   8   5     1740.81     1753.99     93.04 o 
   0   8   5       31.23       27.73     14.74 o 
   1   8   5       18.33       13.04      6.74 o 
   2   8   5      229.41      254.31     14.75 o 
   3   8   5      573.38      583.72     21.38 o 
   4   8   5      129.91      121.52     12.71 o 
   5   8   5        5.79       -0.51     10.42 o 
   6   8   5        0.27       -7.62     10.16 o 
   7   8   5      175.41      163.47     14.24 o 
   8   8   5       56.80       30.75     11.95 o 
   9   8   5      315.34      342.56     24.67 o 
  10   8   5       87.52      105.74     20.33 o 
  11   8   5       58.85       51.08     20.59 o 
 -14   9   5        3.76        6.86     17.03 o 
 -13   9   5       23.66        4.07     19.82 o 
 -12   9   5        9.07        1.78     17.03 o 
 -11   9   5        0.79      -18.30     18.30 o 
  -9   9   5      289.83      292.20     16.78 o 
  -8   9   5      146.05      108.81     13.73 o 
  -7   9   5       10.51       -3.81     11.18 o 
  -6   9   5       29.74       27.45     11.44 o 
  -5   9   5      703.75      739.75     25.97 o 
  -4   9   5      564.47      611.94     23.67 o 
  -3   9   5       83.31       78.80     11.95 o 
  -2   9   5        1.97       14.99      9.15 o 
  -1   9   5      923.04      981.48     56.96 o 
   0   9   5      258.59      258.52     10.52 o 
   1   9   5      689.47      718.31     24.32 o 
   2   9   5       44.12       22.11     11.18 o 
   3   9   5      200.89      169.34     14.24 o 
   4   9   5       22.51       22.11     10.93 o 
   5   9   5      469.20      495.90     18.57 o 
   6   9   5       66.69       65.07     12.45 o 
   7   9   5        7.31        0.00     10.67 o 
   8   9   5        2.15       17.28     14.74 o 
   9   9   5      308.75      349.15     25.18 o 
  10   9   5       49.61       25.41     18.04 o 
 -13  10   5       45.83       85.14     29.23 o 
 -12  10   5       25.78       -3.56     19.31 o 
 -11  10   5      766.33      896.33     32.08 o 
 -10  10   5       33.78       22.36     18.04 o 
  -9  10   5        1.60       -4.32     10.16 o 
  -8  10   5      126.17       89.73     12.71 o 
  -7  10   5      383.93      422.26     17.55 o 
  -6  10   5      131.47      113.38     13.22 o 
  -5  10   5       20.17       32.02     11.18 o 
  -4  10   5       72.27       92.77     11.69 o 
  -3  10   5      693.33      743.48     24.95 o 
  -2  10   5      146.62      190.16     14.24 o 
  -1  10   5       49.52       48.69     10.67 o 
   0  10   5      875.32      911.29     25.60 o 
   1  10   5      212.51      195.93     10.31 o 
   2  10   5       19.83       12.71      9.66 o 
   3  10   5     1078.71     1098.15     42.31 o 
   4  10   5       26.53       10.17     10.67 o 
   5  10   5        0.86        9.40      9.66 o 
   6  10   5       66.04       19.32     16.27 o 
   7  10   5      977.53     1030.28     33.88 o 
   8  10   5       15.40       12.96     16.26 o 
   9  10   5        5.87      -11.69     17.28 o 
 -12  11   5        0.03        9.15     20.08 o 
 -11  11   5        7.70        6.61     18.04 o 
 -10  11   5        5.52       -3.81     16.52 o 
  -9  11   5      515.26      566.35     28.24 o 
  -8  11   5       24.02       -5.85     15.50 o 
  -7  11   5        0.71       -9.66      9.66 o 
  -6  11   5        2.81       13.72     10.42 o 
  -5  11   5      280.37      330.59     16.28 o 
  -4  11   5       35.38       21.35     10.42 o 
  -3  11   5      471.36      464.34     17.81 o 
  -2  11   5       39.55       40.92     11.18 o 
  -1  11   5      132.34      153.89      9.16 o 
   0  11   5       21.42       44.16     10.17 o 
   1  11   5      517.14      529.47     35.12 o 
   2  11   5        5.14       -3.81      8.89 o 
   3  11   5        9.09       19.31     10.17 o 
   4  11   5       98.17       76.76     11.18 o 
   5  11   5      168.06      140.58     19.07 o 
   6  11   5       16.01        7.88     16.77 o 
   7  11   5        2.51       -2.80     18.30 o 
   8  11   5        0.21      -14.23     17.03 o 
 -10  12   5       17.24       18.30     17.03 o 
  -9  12   5        8.11      -20.08     20.08 o 
  -8  12   5       12.82        3.30     19.06 o 
  -7  12   5      144.57      112.87     19.57 o 
  -6  12   5       81.02       75.23     20.08 o 
  -5  12   5       67.35       64.56     15.50 o 
  -4  12   5       86.25       70.91     15.76 o 
  -3  12   5      269.91      261.41     14.75 o 
  -2  12   5        7.25       -1.52      9.15 o 
  -1  12   5      166.54      193.47      9.35 o 
   0  12   5       17.06       10.17      6.29 o 
   1  12   5       92.53       79.08     13.66 o 
   2  12   5       10.09      -15.76     15.76 o 
   3  12   5      316.63      357.31     25.18 o 
   4  12   5        5.05       -9.66     13.47 o 
   5  12   5        3.29       14.48     18.81 o 
   6  12   5      153.25      131.68     22.62 o 
   7  12   5      306.74      315.06     26.45 o 
  -8  13   5        5.00       17.79     20.08 o 
  -7  13   5       24.68        3.05     18.81 o 
  -6  13   5       82.06       71.42     19.57 o 
  -5  13   5      272.21      281.74     24.92 o 
  -4  13   5      112.81       69.90     18.56 o 
  -3  13   5      279.44      299.04     24.41 o 
  -2  13   5       12.48       49.05     23.38 o 
  -1  13   5      144.22      127.84     15.44 o 
   0  13   5        7.73        2.75     11.60 o 
   1  13   5       86.62      110.82     13.45 o 
   2  13   5       42.23       53.88     25.67 o 
   3  13   5        0.65        9.40     18.55 o 
   4  13   5        6.88       12.20     14.99 o 
   5  13   5      370.59      379.96     29.25 o 
  -6  14   5        1.67       -2.03     15.76 o 
  -5  14   5       66.11       49.56     19.57 o 
  -4  14   5        2.08        9.66     17.53 o 
  -3  14   5      102.30       97.35     20.84 o 
  -2  14   5        2.83      -24.65     24.65 o 
  -1  14   5      300.75      331.19     17.80 o 
   0  14   5       48.79       33.42     12.40 o 
   1  14   5      298.58      322.36     31.15 o 
   2  14   5        0.41       16.77     15.25 o 
 -16   0   6       14.20       25.41     16.77 o 
 -14   0   6     1035.69     1066.83     35.67 o 
 -12   0   6      478.62      385.28     18.58 o 
 -10   0   6      882.68      851.05     26.76 o 
  -8   0   6     2935.54     2164.58     85.10 o 
  -6   0   6      630.67      774.86     24.98 o 
  -4   0   6    23758.80    23739.45    278.25 o 
  -2   0   6      665.74      702.64     22.45 o 
   0   0   6    22753.29    23180.97    193.82 o 
   2   0   6     3508.77     3431.10    106.47 o 
   4   0   6      567.52      678.03     27.25 o 
   6   0   6     1366.27     1384.81     41.87 o 
   8   0   6        7.03       -2.54      9.66 o 
  10   0   6      767.84      934.73     35.39 o 
  12   0   6        0.97       14.99     17.53 o 
 -17   1   6        4.02       -0.43     18.68 o 
 -16   1   6      531.22      623.20     21.73 o 
 -15   1   6        0.23        5.70     12.52 o 
 -14   1   6        1.35       11.83      7.72 o 
 -13   1   6      273.60      364.91     12.86 o 
 -12   1   6     1604.17     1670.10     72.89 o 
 -11   1   6       32.36       10.97      8.50 o 
 -10   1   6     1619.05     1589.43     35.70 o 
  -9   1   6       35.72       32.84      8.13 o 
  -8   1   6     1987.49     1818.40     52.61 o 
  -7   1   6      278.74      237.62      8.18 o 
  -6   1   6     7801.49     7358.27    108.09 o 
  -5   1   6     1103.37     1084.64     28.06 o 
  -4   1   6      182.48      194.35      6.66 o 
  -3   1   6      327.02      330.37      8.98 o 
  -2   1   6    25659.17    26309.05    714.43 o 
  -1   1   6     1814.92     2003.66     64.56 o 
   0   1   6     3525.72     3305.40     52.07 o 
   1   1   6      307.08      233.31     45.58 o 
   2   1   6     6156.13     5824.92    177.84 o 
   3   1   6        6.72       14.39      4.92 o 
   4   1   6     3502.52     3377.31    222.77 o 
   5   1   6        0.60       -1.12      6.10 o 
   6   1   6      828.65      866.32     60.14 o 
   7   1   6      351.75      362.95     51.52 o 
   8   1   6     1427.99     1447.06     64.05 o 
   9   1   6       12.80        6.97      7.00 o 
  10   1   6        5.76       12.51      7.60 o 
  11   1   6       96.91       98.80     31.39 o 
  12   1   6     1090.23     1325.87     26.09 o 
  13   1   6       21.12       -8.89     13.12 o 
 -17   2   6       12.58        6.61     19.82 o 
 -16   2   6        1.03       17.53     17.79 o 
 -15   2   6       18.18      -18.81     18.81 o 
 -14   2   6     1395.07     1488.80     38.76 o 
 -12   2   6      802.26      848.94     26.23 o 
 -11   2   6       71.57       14.49     12.96 o 
 -10   2   6     1496.09     1334.87     64.10 o 
  -9   2   6      946.67      978.88     41.31 o 
  -8   2   6     3792.24     3483.00    101.59 o 
  -7   2   6      166.46      201.15     11.44 o 
  -6   2   6      634.48      560.18     21.41 o 
  -5   2   6      777.91      779.06     32.91 o 
  -4   2   6    10562.11    10337.08    178.65 o 
  -3   2   6     2328.58     2506.25     91.87 o 
  -2   2   6     2769.91     2978.99    100.62 o 
  -1   2   6     7413.31     7738.80    110.23 o 
   0   2   6     1560.28     1305.00     43.43 o 
   1   2   6       12.34       26.02      4.84 o 
   2   2   6     1834.75     1757.77     81.49 o 
   3   2   6       47.20       46.51      8.90 o 
   4   2   6     3422.99     3611.27    103.78 o 
   5   2   6     1395.37     1439.21     66.66 o 
   6   2   6     2079.43     2071.93     76.25 o 
   7   2   6        6.73        4.57      9.15 o 
   8   2   6        1.04       -9.40      9.40 o 
   9   2   6       10.71       -9.40      9.40 o 
  10   2   6      388.37      331.19     17.55 o 
  11   2   6       38.82        4.83     14.99 o 
  12   2   6        0.22       -7.88     17.28 o 
  13   2   6       73.12      -12.45     20.59 o 
 -17   3   6        4.57       -4.83     26.43 o 
 -16   3   6      340.74      372.83     26.45 o 
 -15   3   6       18.55       22.87     18.55 o 
 -14   3   6      144.47      157.61     15.00 o 
 -13   3   6        7.19       13.21     11.44 o 
 -12   3   6      649.84      742.63     22.40 o 
 -11   3   6      233.61      246.42     16.02 o 
 -10   3   6      271.59      241.88     15.26 o 
  -9   3   6       99.11       89.74     12.71 o 
  -8   3   6     1856.76     1756.89     73.18 o 
  -7   3   6      220.35      216.96     13.73 o 
  -6   3   6     1339.43     1136.12     42.68 o 
  -5   3   6      128.65      111.37      9.41 o 
  -4   3   6      127.18      137.82      9.15 o 
  -3   3   6      386.67      432.85     14.51 o 
  -2   3   6     6414.59     6740.11    144.04 o 
  -1   3   6      580.54      669.02     18.64 o 
   0   3   6       72.51      106.83      6.20 o 
   1   3   6      452.77      453.94     23.68 o 
   2   3   6     2669.06     2596.49     93.06 o 
   3   3   6      260.21      330.96     13.74 o 
   4   3   6     1300.84     1318.73     43.16 o 
   5   3   6       54.00       27.70      9.91 o 
   6   3   6      712.32      739.93     27.25 o 
   7   3   6       29.22        6.10     10.17 o 
   8   3   6     1514.59     1628.27     52.06 o 
   9   3   6      119.56       95.58     13.73 o 
  10   3   6       25.19       -6.35      9.66 o 
  11   3   6       10.33       -9.66     16.52 o 
  12   3   6      317.47      310.50     24.92 o 
  13   3   6       99.19       89.47     23.64 o 
 -16   4   6        2.60       12.96     16.77 o 
 -15   4   6        0.32       -7.62     16.52 o 
 -14   4   6     1199.07     1380.87     36.70 o 
 -13   4   6       54.22       24.65     12.71 o 
 -12   4   6      318.80      236.79     17.30 o 
 -11   4   6       37.25       19.57     11.69 o 
 -10   4   6     1460.29     1431.08     59.48 o 
  -9   4   6       35.83       -8.39     11.44 o 
  -8   4   6     5222.56     5202.20    114.91 o 
  -7   4   6      585.00      628.06     23.94 o 
  -6   4   6     1260.11     1416.04     45.98 o 
  -5   4   6      185.32      175.99     10.94 o 
  -4   4   6     4092.12     3991.86    109.45 o 
  -3   4   6      350.00      388.93     14.76 o 
  -2   4   6      491.53      465.09     17.32 o 
  -1   4   6     1357.35     1418.70     37.46 o 
   0   4   6     3451.08     3549.95     75.27 o 
   1   4   6      282.37      322.98      8.90 o 
   2   4   6     6660.09     6571.16    138.83 o 
   3   4   6      132.75      116.45     10.93 o 
   4   4   6     2126.99     2353.20     78.61 o 
   5   4   6        0.20       10.67      8.64 o 
   6   4   6     1097.40     1181.66     40.80 o 
   7   4   6       36.82       13.98     10.42 o 
   8   4   6      527.66      592.71     20.36 o 
   9   4   6      219.56      188.41     14.49 o 
  10   4   6     1126.74     1295.54     36.70 o 
  11   4   6       20.14        9.66     16.52 o 
  12   4   6        2.64        4.07     16.77 o 
  13   4   6        5.25        6.86     17.79 o 
 -16   5   6      459.86      523.25     30.78 o 
 -15   5   6        8.98       -8.13     18.30 o 
 -14   5   6      154.40      216.08     28.73 o 
 -13   5   6        5.85       10.42     11.18 o 
 -12   5   6      738.25      735.60     23.68 o 
 -11   5   6      248.63      260.66     17.04 o 
 -10   5   6     1651.30     1785.58     64.35 o 
  -9   5   6       22.48       24.91     11.44 o 
  -8   5   6      320.38      305.78     15.01 o 
  -7   5   6      268.95      263.78     13.99 o 
  -6   5   6      892.45      735.35     24.99 o 
  -5   5   6        4.92       18.55      8.64 o 
  -4   5   6      444.36      444.76     15.02 o 
  -3   5   6      543.93      534.37     24.20 o 
  -2   5   6     5336.79     5303.39    124.46 o 
  -1   5   6      152.23      185.04      8.26 o 
   0   5   6      159.73      150.53      7.55 o 
   1   5   6       44.65       64.68     21.99 o 
   2   5   6     8412.50     8449.05    150.99 o 
   3   5   6        0.80       -8.39      8.39 o 
   4   5   6     1637.53     1756.28     71.80 o 
   5   5   6       14.57       -2.03     10.42 o 
   6   5   6     1145.90     1300.75     37.74 o 
   7   5   6       14.82       17.79     10.17 o 
   8   5   6     1274.81     1437.12     48.45 o 
   9   5   6       20.81       16.52     10.93 o 
  10   5   6      211.77      158.40     22.12 o 
  11   5   6       23.13       21.86     19.57 o 
  12   5   6      351.05      372.57     30.01 o 
 -16   6   6       10.26        0.76     27.95 o 
 -15   6   6        4.12        6.10     25.67 o 
 -14   6   6      376.21      369.05     25.94 o 
 -13   6   6        1.01      -10.42     10.42 o 
 -12   6   6       85.84       58.97     14.23 o 
 -11   6   6       14.23        8.64     10.42 o 
 -10   6   6      563.48      612.91     20.11 o 
  -9   6   6       28.22       27.96     11.44 o 
  -8   6   6     2267.38     2128.97     70.13 o 
  -7   6   6     1060.32     1218.74     38.00 o 
  -6   6   6       88.77       82.11     11.69 o 
  -5   6   6       97.57      105.75     11.69 o 
  -4   6   6     5018.24     4807.02    116.23 o 
  -3   6   6     4837.58     5592.06    124.74 o 
  -2   6   6      136.21      138.31     10.93 o 
  -1   6   6      731.98      776.59     23.95 o 
   0   6   6     3104.66     3348.06    105.79 o 
   1   6   6      318.58      336.91     17.05 o 
   2   6   6      252.19      244.43     13.73 o 
   3   6   6      340.39      321.83     15.52 o 
   4   6   6      169.31      187.64     12.97 o 
   5   6   6      119.67      102.70     12.46 o 
   6   6   6      622.01      711.79     25.71 o 
   7   6   6      242.22      204.45     14.75 o 
   8   6   6      298.16      279.49     16.28 o 
   9   6   6       89.33       50.33     11.69 o 
  10   6   6     1017.71     1140.42     39.23 o 
  11   6   6       24.10        9.91     17.03 o 
  12   6   6       24.25        6.61     19.31 o 
 -15   7   6        7.53       19.06     19.82 o 
 -14   7   6       16.17      -16.52     16.52 o 
 -13   7   6       70.04       44.73     19.57 o 
 -12   7   6      596.03      676.96     20.87 o 
 -11   7   6      118.63      103.97     13.47 o 
 -10   7   6      470.07      418.82     18.07 o 
  -9   7   6      201.31      221.97     15.76 o 
  -8   7   6      566.71      560.01     21.13 o 
  -7   7   6       15.15        1.02     10.67 o 
  -6   7   6     4399.99     4775.21    106.44 o 
  -5   7   6      136.31      129.15     12.97 o 
  -4   7   6      559.48      614.12     22.41 o 
  -3   7   6      288.51      302.96     14.75 o 
  -2   7   6     2328.16     2451.30     84.29 o 
  -1   7   6       70.21       81.25      7.80 o 
   0   7   6      500.99      453.04     11.88 o 
   1   7   6      129.68      136.25     14.24 o 
   2   7   6     2075.20     1937.71     73.43 o 
   3   7   6     1040.40     1033.06     39.26 o 
   4   7   6      968.15     1162.93     56.07 o 
   5   7   6       25.38       14.99     10.93 o 
   6   7   6      152.56      167.54     13.98 o 
   7   7   6       16.40       14.49      9.40 o 
   8   7   6      850.24      972.55     34.38 o 
   9   7   6       39.07       10.42     18.04 o 
  10   7   6        1.80      -16.52     16.52 o 
  11   7   6        8.96       -5.59     16.52 o 
 -14   8   6      200.67      182.79     23.64 o 
 -13   8   6        0.17       -6.10     17.28 o 
 -12   8   6      333.64      387.84     25.94 o 
 -11   8   6        5.26      -12.45     12.45 o 
 -10   8   6      706.04      791.51     23.93 o 
  -9   8   6      111.37      109.30     13.98 o 
  -8   8   6      655.56      636.22     20.88 o 
  -7   8   6        0.08       -0.25     10.67 o 
  -6   8   6      226.79      237.00     15.26 o 
  -5   8   6       78.19       99.89     11.95 o 
  -4   8   6     1641.64     1437.11     60.54 o 
  -3   8   6      223.85      251.76     14.75 o 
  -2   8   6       78.62       89.73     11.69 o 
  -1   8   6      719.70      732.47     17.54 o 
   0   8   6     3138.73     3273.18     62.43 o 
   1   8   6      337.50      346.33     11.60 o 
   2   8   6        9.37        3.05      9.91 o 
   3   8   6      327.42      328.13     16.28 o 
   4   8   6      288.55      298.33     15.26 o 
   5   8   6        3.66       -4.83      9.15 o 
   6   8   6      652.87      722.42     23.16 o 
   7   8   6       28.38       23.38     10.42 o 
   8   8   6      163.14       79.82     19.83 o 
   9   8   6       72.34       17.79     18.81 o 
  10   8   6      187.25      196.01     31.02 o 
  11   8   6        1.49       20.08     21.60 o 
 -14   9   6       18.37       -0.76     18.04 o 
 -13   9   6        3.88        6.61     18.81 o 
 -12   9   6      524.95      562.03     31.04 o 
 -11   9   6       33.12       15.50     16.01 o 
 -10   9   6      145.03      109.06     13.47 o 
  -9   9   6        0.06        1.02     10.67 o 
  -8   9   6      318.63      301.13     16.79 o 
  -7   9   6        5.21       -6.61     10.42 o 
  -6   9   6     2682.39     2914.18     69.90 o 
  -5   9   6       40.64       47.02     11.69 o 
  -4   9   6      229.08      250.48     15.51 o 
  -3   9   6       10.07       -0.25     10.67 o 
  -2   9   6     1601.59     1701.27     61.02 o 
  -1   9   6      106.07      109.48     23.51 o 
   0   9   6      325.89      321.60     11.33 o 
   1   9   6       55.06       44.71      7.82 o 
   2   9   6      573.02      555.64     20.62 o 
   3   9   6      197.21      181.54     14.24 o 
   4   9   6      912.88      971.32     41.78 o 
   5   9   6       84.72       66.59     11.44 o 
   6   9   6      199.38      165.77     13.73 o 
   7   9   6        0.33       42.69     14.74 o 
   8   9   6      495.34      478.04     28.75 o 
   9   9   6        4.56        3.81     17.53 o 
  10   9   6        1.66      -14.74     15.76 o 
 -13  10   6        7.70      -13.72     24.65 o 
 -12  10   6      163.79      171.85     30.51 o 
 -11  10   6       67.20       67.61     22.37 o 
 -10  10   6      714.44      765.68     30.04 o 
  -9  10   6        4.38       21.85     16.77 o 
  -8  10   6      491.18      468.41     18.57 o 
  -7  10   6      241.12      277.67     16.02 o 
  -6  10   6      571.82      533.18     18.83 o 
  -5  10   6        0.77      -10.42     10.42 o 
  -4  10   6     1180.14     1193.11     45.63 o 
  -3  10   6        0.60        1.27     10.16 o 
  -2  10   6        5.36       -4.07     11.18 o 
  -1  10   6       50.52       48.25      8.08 o 
   0  10   6     1522.40     1559.30     39.42 o 
   1  10   6       52.79       58.98      8.00 o 
   2  10   6      430.49      453.87     18.32 o 
   3  10   6      111.47       90.24     12.20 o 
   4  10   6      525.73      551.41     19.08 o 
   5  10   6        3.16       -6.10      8.64 o 
   6  10   6      846.14      898.84     33.61 o 
   7  10   6       19.96       24.90     17.79 o 
   8  10   6      193.36      186.60     26.95 o 
   9  10   6       24.48       21.35     18.55 o 
 -11  11   6        2.39      -16.26     16.26 o 
 -10  11   6      298.61      342.28     25.17 o 
  -9  11   6       30.41       15.25     18.30 o 
  -8  11   6      402.35      384.34     25.69 o 
  -7  11   6       43.49       21.35     15.76 o 
  -6  11   6      528.96      517.81     18.07 o 
  -5  11   6       39.01       25.16     10.93 o 
  -4  11   6        2.90        1.27      9.40 o 
  -3  11   6      144.16      126.60     12.96 o 
  -2  11   6      847.46      801.21     34.64 o 
  -1  11   6      111.15      101.89      9.04 o 
   0  11   6      205.65      207.89     10.07 o 
   1  11   6       39.94       51.08     10.93 o 
   2  11   6      289.88      298.04     15.26 o 
   3  11   6       57.96       17.28     16.27 o 
   4  11   6      152.00      173.88     21.10 o 
   5  11   6      253.76      201.89     23.14 o 
   6  11   6      337.68      348.66     25.94 o 
   7  11   6       32.30        0.51     17.79 o 
   8  11   6       87.61       44.23     19.83 o 
 -10  12   6      100.93       59.73     24.15 o 
  -9  12   6       27.60       38.63     20.33 o 
  -8  12   6      328.10      323.23     24.67 o 
  -7  12   6      160.59      158.38     21.35 o 
  -6  12   6       46.27        7.62     15.25 o 
  -5  12   6       10.51       27.70     17.53 o 
  -4  12   6      515.93      512.69     26.46 o 
  -3  12   6      154.25      132.19     19.07 o 
  -2  12   6       36.68       54.89     24.14 o 
  -1  12   6       17.56       19.79     15.37 o 
   0  12   6      228.55      205.57     28.22 o 
   1  12   6        1.74       12.77     12.58 o 
   2  12   6      316.65      314.83     22.38 o 
   3  12   6       12.19      -14.49     14.49 o 
   4  12   6      162.87      167.02     21.61 o 
   5  12   6        4.36      -17.03     17.03 o 
   6  12   6      357.50      341.04     28.23 o 
  -8  13   6      278.09      282.75     27.21 o 
  -7  13   6       27.98       -6.35     19.82 o 
  -6  13   6      159.67      159.64     25.42 o 
  -5  13   6       57.54       55.66     17.28 o 
  -4  13   6        0.42       -4.32     16.26 o 
  -3  13   6       16.52       26.68     17.28 o 
  -2  13   6      403.04      425.79     25.69 o 
  -1  13   6        0.08        7.02     11.25 o 
   0  13   6        0.47      -11.32     11.32 o 
   1  13   6        1.46       -9.04     11.40 o 
   2  13   6      180.69      149.74     20.85 o 
   3  13   6        9.34      -10.93     16.77 o 
   4  13   6       13.49       25.92     16.26 o 
  -5  14   6       20.74       14.49     16.01 o 
  -4  14   6      404.40      443.32     33.83 o 
  -3  14   6       25.28       -1.52     21.35 o 
  -2  14   6        0.21       -1.78     14.48 o 
  -1  14   6        3.71       -2.65     30.88 o 
   0  14   6      131.73      142.87     24.53 o 
   1  14   6       49.07       46.54     15.63 o 
 -17   0   7      314.19      328.04     28.74 o 
 -15   0   7      640.09      666.31     28.51 o 
 -13   0   7       71.11       27.70     13.22 o 
  -9   0   7      540.26      512.53     17.82 o 
  -7   0   7     9704.41     9297.41    160.34 o 
  -5   0   7     1431.76     1371.55     46.82 o 
  -3   0   7    10000.28     9329.61    171.84 o 
  -1   0   7    34323.64    37229.40    446.77 o 
   1   0   7     3809.65     3718.73    110.91 o 
   3   0   7     4219.23     4050.66    109.81 o 
   5   0   7      681.42      737.14     25.47 o 
   7   0   7      496.96      448.93     18.07 o 
   9   0   7      640.55      707.90     20.87 o 
  11   0   7      728.11      905.96     31.31 o 
  13   0   7      856.87     1070.78     38.70 o 
 -17   1   7      325.13      427.82     33.82 o 
 -16   1   7        0.27       15.48     13.23 o 
 -15   1   7      165.56      154.72     15.71 o 
 -14   1   7        0.31       -1.44      7.64 o 
 -13   1   7     1730.54     1859.34     48.76 o 
 -12   1   7       15.84       -4.95      8.71 o 
 -11   1   7       19.53       12.20      9.91 o 
 -10   1   7      176.01      133.71     15.00 o 
  -9   1   7     1075.11      999.43     24.43 o 
  -8   1   7       79.01       51.97      7.36 o 
  -7   1   7     2191.10     2171.82    131.15 o 
  -6   1   7     1577.46     1541.88     48.11 o 
  -5   1   7     5074.38     4236.40     82.75 o 
  -4   1   7     1478.25     1460.76     34.93 o 
  -3   1   7     5885.35     5580.42    210.43 o 
  -2   1   7      356.81      394.72      9.60 o 
  -1   1   7    11159.22    10956.14    179.62 o 
   0   1   7     4029.04     3742.55    122.65 o 
   1   1   7     1069.46      380.72    282.07 o 
   2   1   7       21.62       15.38      7.37 o 
   3   1   7      234.87      187.38     11.70 o 
   4   1   7       19.81       22.16      5.92 o 
   5   1   7     2706.73     2664.02    141.57 o 
   6   1   7       20.84       14.84      7.00 o 
   7   1   7      107.68       95.81     30.12 o 
   8   1   7       20.69       13.98      7.37 o 
   9   1   7      902.85      971.13     56.04 o 
  10   1   7       84.23       57.19     21.86 o 
  11   1   7      809.18      905.82     31.44 o 
  12   1   7       13.12        2.38     13.28 o 
 -17   2   7      269.76      212.06     26.70 o 
 -16   2   7        4.62       19.82     19.82 o 
 -15   2   7      947.10     1011.90     32.35 o 
 -14   2   7       25.02       11.18     11.18 o 
 -13   2   7       48.60       32.28     13.47 o 
 -12   2   7       14.92        5.85     12.20 o 
 -11   2   7     3216.87     3102.63     73.13 o 
 -10   2   7       11.24       -1.02     10.67 o 
  -9   2   7      595.37      568.37     21.64 o 
  -8   2   7      135.72      109.84     11.70 o 
  -7   2   7     4538.32     3916.63    111.24 o 
  -6   2   7      507.16      651.96     31.83 o 
  -5   2   7     5599.01     5197.02    129.20 o 
  -4   2   7      871.86      793.82     31.13 o 
  -3   2   7     4695.29     4944.35    127.06 o 
  -2   2   7     5006.23     5251.92    128.83 o 
  -1   2   7    20898.29    22877.02    582.52 o 
   0   2   7       96.09       80.38      6.02 o 
   1   2   7      101.18      101.16      6.47 o 
   2   2   7       94.06      128.38      9.91 o 
   3   2   7     3916.22     3862.88    108.59 o 
   4   2   7      598.21      617.82     20.37 o 
   5   2   7      709.96      755.00     26.24 o 
   6   2   7      106.79      139.05     12.96 o 
   7   2   7     1611.85     1626.38     55.40 o 
   8   2   7        2.40       17.28     10.67 o 
   9   2   7      437.51      413.92     18.57 o 
  10   2   7       19.35       11.18      9.91 o 
  11   2   7      365.13      305.71     29.76 o 
  12   2   7        4.35       14.48     17.53 o 
 -17   3   7      295.68      342.77     26.45 o 
 -16   3   7        2.59       -3.05     17.53 o 
 -15   3   7       25.21      -14.49     17.79 o 
 -14   3   7       26.63       11.44     11.44 o 
 -13   3   7     1643.65     1791.36     48.24 o 
 -12   3   7       26.34       17.79     11.94 o 
 -11   3   7       95.61       70.41     13.22 o 
  -9   3   7     5213.16     5421.07    116.35 o 
  -8   3   7        8.83       11.18      8.13 o 
  -7   3   7      609.16      594.50     24.20 o 
  -6   3   7       18.05        2.29      7.12 o 
  -5   3   7     7916.59     7801.19    152.05 o 
  -4   3   7        4.31        8.89      7.12 o 
  -3   3   7    12178.04    12994.89    200.65 o 
  -2   3   7      334.56      413.58     13.49 o 
  -1   3   7       44.52       46.14      5.48 o 
   0   3   7      440.08      397.11     12.86 o 
   1   3   7    18235.77    20659.75    417.31 o 
   2   3   7        4.11       -3.81      8.39 o 
   3   3   7       33.77       24.40      9.15 o 
   4   3   7      325.84      364.06     15.01 o 
   5   3   7     4794.85     5215.03    105.81 o 
   6   3   7        1.26       -4.07     10.93 o 
   7   3   7      824.38      912.41     28.02 o 
   8   3   7        0.88       -9.40      9.40 o 
   9   3   7      585.14      509.76     18.83 o 
  10   3   7        0.12      -11.69     16.01 o 
  11   3   7      591.32      662.12     29.01 o 
  12   3   7        0.06       -6.35     18.80 o 
 -16   4   7        0.00      -23.63     23.63 o 
 -15   4   7      810.57      987.59     33.61 o 
 -14   4   7       20.75      -17.03     17.03 o 
 -13   4   7      209.10      221.71     16.53 o 
 -12   4   7       20.13       12.71     12.20 o 
 -11   4   7     2519.64     2474.09     65.27 o 
 -10   4   7      412.35      397.69     17.30 o 
  -9   4   7        0.34      -11.18     11.18 o 
  -8   4   7      108.32       93.81     11.44 o 
  -7   4   7     5334.38     5010.51    116.04 o 
  -6   4   7       18.68        2.54      8.39 o 
  -5   4   7     5540.44     5394.99    127.78 o 
  -4   4   7      120.16      122.80     10.17 o 
  -3   4   7     4549.48     4811.90    123.28 o 
  -2   4   7      939.48      980.49     36.99 o 
  -1   4   7     4495.92     4363.91     82.01 o 
   0   4   7      535.20      634.45     29.42 o 
   1   4   7        3.84        7.52      9.28 o 
   2   4   7       46.38       40.16      8.90 o 
   3   4   7     3361.08     3535.83     98.74 o 
   4   4   7      103.50      107.02     11.44 o 
   5   4   7      278.21      316.66     15.51 o 
   6   4   7      123.69       98.38     12.46 o 
   7   4   7     1212.02     1300.40     47.94 o 
   8   4   7        0.65       -6.35     10.16 o 
   9   4   7      245.13      202.91     15.51 o 
  10   4   7       40.99        0.00     17.79 o 
  11   4   7      123.05       49.06     26.94 o 
  12   4   7       19.55        0.51     17.28 o 
 -16   5   7        0.15       31.77     19.57 o 
 -15   5   7      300.34      274.13     27.46 o 
 -14   5   7        0.12       22.11     15.50 o 
 -13   5   7     1195.42     1269.05     37.47 o 
 -12   5   7        9.20       -6.61     11.44 o 
 -11   5   7       13.98        0.25     11.18 o 
 -10   5   7      220.66      196.05     14.75 o 
  -9   5   7     4559.54     4976.01    109.78 o 
  -8   5   7       70.28       72.44     11.18 o 
  -7   5   7      237.06      232.71     14.50 o 
  -6   5   7      676.71      776.95     26.49 o 
  -5   5   7     5835.40     5688.20    124.62 o 
  -4   5   7     3259.55     3774.51    109.61 o 
  -3   5   7      880.59      848.12     27.03 o 
  -2   5   7      339.53      343.52     14.00 o 
  -1   5   7     2529.61     2634.94     64.77 o 
   0   5   7      408.37      512.76     14.63 o 
   1   5   7    13166.27    13936.49    304.60 o 
   2   5   7       91.99       77.53     11.18 o 
   3   5   7       24.08       42.19     10.42 o 
   4   5   7       28.87       23.13      9.91 o 
   5   5   7     1305.80     1471.53     57.66 o 
   6   5   7        0.93        3.56      9.91 o 
   7   5   7       42.11       11.44     10.67 o 
   8   5   7        0.52        3.30      9.66 o 
   9   5   7     1069.36     1101.18     33.63 o 
  10   5   7      204.39      203.14     21.86 o 
  11   5   7      152.28      127.87     23.90 o 
  12   5   7        4.55      -16.52     16.52 o 
 -16   6   7        2.35      -19.82     19.82 o 
 -15   6   7      388.03      388.63     27.47 o 
 -14   6   7       44.43       10.42     17.79 o 
 -13   6   7       75.52       41.18     19.32 o 
 -12   6   7      205.14      192.72     15.51 o 
 -11   6   7     2124.97     2158.48     53.16 o 
 -10   6   7      136.86      103.98     13.47 o 
  -9   6   7      320.57      425.04     18.31 o 
  -8   6   7       20.82        3.56      9.40 o 
  -7   6   7     4347.92     4516.46     98.95 o 
  -6   6   7        3.41        6.61      9.66 o 
  -5   6   7     2761.38     2861.81     93.90 o 
  -4   6   7      211.66      212.86     13.22 o 
  -3   6   7     2942.72     2951.25     93.99 o 
  -2   6   7      313.44      284.43     14.25 o 
  -1   6   7     5791.84     6100.41     96.35 o 
   0   6   7       43.55       54.92     16.14 o 
   1   6   7      163.56      172.33     13.60 o 
   2   6   7       22.45        4.83      9.40 o 
   3   6   7     4636.88     5033.51    106.74 o 
   4   6   7      473.41      533.91     18.58 o 
   5   6   7       90.51       88.71     11.69 o 
   6   6   7       91.37      113.11     13.22 o 
   7   6   7      651.88      627.98     20.11 o 
   8   6   7        0.60       11.94     10.67 o 
   9   6   7      545.24      674.29     28.75 o 
  10   6   7       10.31       17.03     18.04 o 
  11   6   7      105.11       97.86     21.86 o 
 -15   7   7       54.05        4.07     20.08 o 
 -14   7   7        0.02      -13.72     15.50 o 
 -13   7   7      444.96      394.81     30.78 o 
 -12   7   7        0.04       -2.03     12.96 o 
 -11   7   7        8.15       -9.66     10.93 o 
 -10   7   7        0.41       -3.81     10.42 o 
  -9   7   7      963.34     1015.15     29.30 o 
  -8   7   7        0.30        2.80      9.40 o 
  -7   7   7      772.83      843.87     27.51 o 
  -6   7   7      109.04      148.97     12.71 o 
  -5   7   7     2454.54     2492.63     77.61 o 
  -4   7   7       34.99       47.02     10.42 o 
  -3   7   7     2670.30     2810.37     80.50 o 
  -2   7   7      151.23      152.04     12.97 o 
  -1   7   7     1262.01     1290.77     41.21 o 
   0   7   7      303.94      330.46     11.15 o 
   1   7   7     2229.46     2245.68    124.38 o 
   2   7   7       11.81       -4.07      8.64 o 
   3   7   7      190.44      194.77     14.24 o 
   4   7   7       43.55       57.44     10.67 o 
   5   7   7      746.53      790.15     25.21 o 
   6   7   7       10.84       11.18     10.67 o 
   7   7   7      373.21      370.35     17.04 o 
   8   7   7        3.56       31.51     15.50 o 
   9   7   7      279.27      228.09     24.67 o 
  10   7   7       12.65      -22.36     22.36 o 
  11   7   7      151.96      174.89     23.90 o 
 -14   8   7        4.60      -13.72     22.36 o 
 -13   8   7       22.96        6.61     18.30 o 
 -12   8   7        3.64       -1.02     19.57 o 
 -11   8   7      945.81      899.13     32.09 o 
 -10   8   7       58.24       38.89     11.95 o 
  -9   8   7       83.96       85.66     15.50 o 
  -8   8   7       37.78       19.82     11.44 o 
  -7   8   7     3543.45     3487.21     75.98 o 
  -6   8   7      480.85      499.03     19.34 o 
  -5   8   7     1701.40     1763.14     62.58 o 
  -4   8   7       81.33       78.29     11.69 o 
  -3   8   7      300.05      295.82     15.52 o 
  -2   8   7       28.47       26.43      9.66 o 
  -1   8   7     1746.66     1758.48     44.65 o 
   0   8   7       17.13        4.30      8.37 o 
   1   8   7       29.48       32.95      7.36 o 
   2   8   7       35.12       31.01     10.42 o 
   3   8   7     3484.52     3753.97     76.98 o 
   4   8   7       20.63       20.08     10.17 o 
   5   8   7       11.23       17.28     10.17 o 
   6   8   7       68.84       70.40     11.95 o 
   7   8   7     1074.56     1112.37     33.38 o 
   8   8   7       99.28       95.57     19.83 o 
   9   8   7      194.93      193.47     22.37 o 
  10   8   7        0.09       -8.13     22.62 o 
 -13   9   7      494.98      570.87     30.78 o 
 -12   9   7       98.12       62.78     21.35 o 
 -11   9   7       12.19        3.05     17.03 o 
 -10   9   7       46.74       31.51     10.42 o 
  -9   9   7     1154.73     1355.10     39.50 o 
  -8   9   7        1.64       -8.64      9.66 o 
  -7   9   7      280.04      326.79     16.53 o 
  -6   9   7       78.63       53.38     11.44 o 
  -5   9   7      639.73      635.93     21.89 o 
  -4   9   7      509.14      490.40     18.83 o 
  -3   9   7      838.11      851.56     27.26 o 
  -2   9   7        4.13       -7.37      9.66 o 
  -1   9   7      311.68      270.57     10.88 o 
   0   9   7      115.65      119.21      9.08 o 
   1   9   7     1069.21     1105.57     31.63 o 
   2   9   7      399.20      391.26     17.55 o 
   3   9   7        9.14        5.34     10.17 o 
   4   9   7        5.59        8.39      9.40 o 
   5   9   7     1527.09     1588.41     40.05 o 
   6   9   7      110.92      101.68     19.32 o 
   7   9   7       80.12       76.25     19.32 o 
   8   9   7      169.12      125.58     23.39 o 
   9   9   7      215.12      231.36     24.66 o 
 -12  10   7       54.55       31.51     20.33 o 
 -11  10   7      549.19      629.98     29.01 o 
 -10  10   7        0.39       28.72     16.77 o 
  -9  10   7        0.51      -16.77     16.77 o 
  -8  10   7       25.41       11.69     10.42 o 
  -7  10   7      745.01      756.16     22.40 o 
  -6  10   7      509.72      573.80     19.08 o 
  -5  10   7       16.47       12.45      9.91 o 
  -4  10   7        0.28       -1.52      9.91 o 
  -3  10   7     1081.23     1160.10     43.84 o 
  -2  10   7       10.90        6.35      9.40 o 
  -1  10   7      860.53      888.47     18.10 o 
   0  10   7       79.85       93.62      8.36 o 
   1  10   7       67.11       64.40      8.18 o 
   2  10   7       45.04       29.48     11.18 o 
   3  10   7     1004.47      899.80     34.14 o 
   4  10   7      186.56      185.08     19.83 o 
   5  10   7      117.72       81.34     20.59 o 
   6  10   7       32.20       27.19     17.28 o 
   7  10   7      367.17      351.23     26.70 o 
   8  10   7        3.04       -1.27     15.25 o 
 -11  11   7        8.76      -18.04     18.04 o 
 -10  11   7       10.74        8.39     16.52 o 
  -9  11   7     1130.63     1125.86     37.20 o 
  -8  11   7      113.37       92.27     19.06 o 
  -7  11   7        8.86        4.83     19.31 o 
  -6  11   7       18.54       11.44     16.01 o 
  -5  11   7      314.63      296.03     16.02 o 
  -4  11   7        3.40       -9.15      9.15 o 
  -3  11   7      453.41      462.77     17.55 o 
  -2  11   7       73.11       82.60     11.44 o 
  -1  11   7       16.87       16.41      7.00 o 
   0  11   7        6.14       -1.98      6.54 o 
   1  11   7      950.91      962.97     23.49 o 
   2  11   7       52.53       50.58     17.03 o 
   3  11   7        0.00       23.63     16.26 o 
   4  11   7        1.76        5.34     18.55 o 
   5  11   7     1291.64     1268.70     39.25 o 
   6  11   7        3.57      -13.47     18.30 o 
   7  11   7       27.60        3.81     19.06 o 
 -10  12   7        5.71       25.16     27.95 o 
  -9  12   7       44.48       56.17     19.82 o 
  -8  12   7        0.91       11.44     18.04 o 
  -7  12   7      122.76      118.71     20.84 o 
  -6  12   7       39.10       18.55     16.77 o 
  -5  12   7      299.88      321.43     23.40 o 
  -4  12   7       37.64       31.77     14.99 o 
  -3  12   7       54.41       48.29     16.77 o 
  -2  12   7        0.29       -2.03     13.98 o 
  -1  12   7      278.05      286.46     16.54 o 
   0  12   7       57.52       31.95     10.42 o 
   1  12   7        2.39       24.40     10.69 o 
   2  12   7        3.53       -0.51     13.47 o 
   3  12   7      395.13      451.72     27.98 o 
   4  12   7       16.15       11.44     14.23 o 
   5  12   7       97.12       40.67     19.57 o 
  -8  13   7       15.34       37.61     20.84 o 
  -7  13   7       44.80       40.66     21.09 o 
  -6  13   7        2.18      -13.21     15.76 o 
  -5  13   7      306.92      282.27     24.67 o 
  -4  13   7      107.09      117.94     18.05 o 
  -3  13   7      479.44      475.72     28.49 o 
  -2  13   7        0.47       16.26     14.74 o 
  -1  13   7       72.41       85.49     12.83 o 
   0  13   7       15.69       16.60     11.02 o 
   1  13   7      328.17      321.01     23.65 o 
   2  13   7        1.47       19.57     16.26 o 
   3  13   7        4.05      -15.50     15.50 o 
  -3  14   7      173.65      218.88     26.95 o 
  -2  14   7       11.03       13.21     16.52 o 
 -16   0   8       73.26       14.74     19.06 o 
 -14   0   8     1191.19     1287.67     36.96 o 
 -12   0   8     1327.56     1258.02     31.63 o 
 -10   0   8     2415.79     2277.85     69.14 o 
  -8   0   8     1303.78     1153.06     32.94 o 
  -6   0   8       18.97        9.40      7.37 o 
  -4   0   8    16889.65    16631.00    224.31 o 
  -2   0   8     2500.05     2710.06     92.77 o 
   0   0   8     4639.48     3789.93     77.21 o 
   2   0   8     6632.54     6594.45    134.17 o 
   4   0   8      101.29      118.21     11.19 o 
   6   0   8     5055.35     5666.06    101.36 o 
   8   0   8       13.45       20.33     10.42 o 
  10   0   8     1271.02     1406.21     36.96 o 
  12   0   8      147.93       88.72     27.20 o 
 -17   1   8        4.76       -3.69     27.70 o 
 -16   1   8      467.44      558.93     25.06 o 
 -15   1   8       15.46       23.88     28.84 o 
 -14   1   8       34.44       29.27      9.91 o 
 -13   1   8        8.88       -4.21     13.34 o 
 -12   1   8      896.14     1013.87     31.72 o 
 -11   1   8        6.45       15.07      7.99 o 
 -10   1   8     2769.16     2742.47     54.20 o 
  -9   1   8      245.45      251.26     10.69 o 
  -8   1   8      456.91      470.72     12.46 o 
  -7   1   8      107.33       99.31     18.56 o 
  -6   1   8     5657.53     5511.16    171.67 o 
  -5   1   8      185.27      179.04      7.55 o 
  -4   1   8       87.92      103.55     15.25 o 
  -3   1   8     2741.24     2456.43     83.34 o 
  -2   1   8    10887.09    11222.35    332.62 o 
  -1   1   8      782.52      737.32     18.22 o 
   0   1   8       78.58       34.26      4.03 o 
   1   1   8      291.22       66.24     80.91 o 
   2   1   8     3402.74     3373.19    197.17 o 
   3   1   8      114.68       93.05      7.46 o 
   4   1   8     1991.33     2135.99     54.63 o 
   5   1   8      967.52     1006.54     72.01 o 
   6   1   8      212.87      203.71     26.95 o 
   7   1   8       93.80       97.21      9.04 o 
   8   1   8     1072.98     1081.78     56.70 o 
   9   1   8       42.57       39.83      7.54 o 
  10   1   8       25.36       30.50     11.50 o 
  11   1   8        8.50       13.33     20.71 o 
  12   1   8      461.70      525.01     53.55 o 
 -17   2   8       51.56       30.75     19.82 o 
 -16   2   8       69.99       -7.12     21.10 o 
 -15   2   8       25.24      -18.30     23.89 o 
 -14   2   8      729.05      776.47     20.88 o 
 -13   2   8        8.06        3.05     12.71 o 
 -12   2   8      557.60      569.86     20.36 o 
 -11   2   8      171.94      142.63     14.49 o 
 -10   2   8     2076.27     2058.72     75.45 o 
  -9   2   8       96.42       93.04     13.22 o 
  -8   2   8     3362.45     3053.53     85.11 o 
  -7   2   8       59.09       43.72      9.40 o 
  -6   2   8      127.91      131.96     10.68 o 
  -5   2   8      725.90      751.65     28.04 o 
  -4   2   8    13468.25    13615.62    200.45 o 
  -3   2   8      985.00     1155.05     45.68 o 
  -2   2   8      515.77      538.66     21.39 o 
  -1   2   8       47.18       65.33      6.51 o 
   0   2   8     2882.72     2727.77    101.43 o 
   1   2   8      286.65      342.36     23.53 o 
   2   2   8     1447.70     1398.30     68.22 o 
   3   2   8       34.08       41.43      9.66 o 
   4   2   8     1627.48     1788.92     70.26 o 
   5   2   8     1873.93     2030.23     67.48 o 
   6   2   8     2809.34     3046.53     73.53 o 
   7   2   8      222.06      172.65     14.49 o 
   8   2   8       16.16        8.39     10.67 o 
   9   2   8        3.49       -4.32      8.64 o 
  10   2   8      552.29      488.80     26.97 o 
  11   2   8        9.60       -5.34     19.06 o 
  12   2   8      113.11       66.34     24.66 o 
 -17   3   8        3.60      -14.99     18.04 o 
 -16   3   8      554.06      628.71     37.91 o 
 -15   3   8        4.07      -14.48     16.77 o 
 -14   3   8      809.77      934.73     31.06 o 
 -13   3   8        1.87       -7.62     11.44 o 
 -12   3   8     1209.53     1407.89     49.72 o 
 -11   3   8       40.41        7.62     13.47 o 
 -10   3   8     1352.64     1377.94     57.67 o 
  -8   3   8     1577.71     1459.66     63.87 o 
  -7   3   8        6.95        8.64      9.15 o 
  -6   3   8      757.92      709.51     24.21 o 
  -5   3   8      840.83      864.08     33.66 o 
  -4   3   8      419.09      444.20     15.27 o 
  -3   3   8      424.77      539.17     17.57 o 
  -2   3   8      646.61      602.34     20.13 o 
  -1   3   8      642.42      745.21     50.96 o 
   0   3   8     2279.02     2596.37     64.35 o 
   1   3   8      420.94      436.70     31.31 o 
   2   3   8     1981.35     1977.31     80.11 o 
   3   3   8      466.64      493.01     18.58 o 
   4   3   8     2916.04     3130.32     89.77 o 
   5   3   8        5.06       12.45      9.40 o 
   6   3   8      337.63      310.07     16.79 o 
   7   3   8      272.26      258.63     15.77 o 
   8   3   8     2351.45     2678.22     53.94 o 
   9   3   8       56.47       38.63     10.93 o 
  10   3   8       10.85        2.80     14.49 o 
  11   3   8       41.72       -7.37     18.81 o 
 -16   4   8        0.91        1.52     20.58 o 
 -15   4   8        1.86       -5.84     17.03 o 
 -14   4   8      820.09     1017.22     32.34 o 
 -13   4   8       25.12      -11.69     11.69 o 
 -12   4   8      325.04      318.94     17.55 o 
 -11   4   8      167.12      127.37     16.02 o 
 -10   4   8      678.44      706.61     21.64 o 
  -9   4   8       33.57       36.34     11.94 o 
  -8   4   8     2935.66     2938.82     83.39 o 
  -7   4   8       72.90       95.32     11.44 o 
  -6   4   8     1117.31     1176.74     41.33 o 
  -5   4   8      608.92      648.72     24.71 o 
  -4   4   8     3977.92     3884.92    109.13 o 
  -3   4   8       33.53       16.01      5.34 o 
  -2   4   8       51.12       56.68      8.90 o 
  -1   4   8       66.32       60.08      7.12 o 
   0   4   8     5059.54     5364.70    139.41 o 
   1   4   8     3213.95     3589.27     69.97 o 
   2   4   8     2337.80     2243.97     77.87 o 
   3   4   8      769.09      840.71     27.26 o 
   4   4   8     2335.93     2354.34     75.76 o 
   5   4   8        6.43       -9.15      9.15 o 
   6   4   8     1000.26     1091.95     46.12 o 
   7   4   8       61.82       39.14     11.44 o 
   8   4   8       16.67       14.49     10.93 o 
   9   4   8       82.60       70.91     19.57 o 
  10   4   8      487.90      542.13     28.24 o 
  11   4   8       53.84       36.09     21.35 o 
 -16   5   8      202.93      131.69     24.66 o 
 -15   5   8        2.18       -5.08     16.26 o 
 -14   5   8      343.00      295.78     28.23 o 
 -13   5   8        0.01        2.54     11.18 o 
 -12   5   8      382.93      436.25     18.57 o 
 -11   5   8       24.79        4.07     11.94 o 
 -10   5   8     1014.36      897.61     28.80 o 
  -9   5   8      471.00      531.86     18.83 o 
  -8   5   8       21.83       12.45     10.42 o 
  -7   5   8      277.51      268.60     15.01 o 
  -6   5   8     2349.89     2491.11     86.32 o 
  -5   5   8      676.60      791.43     28.53 o 
  -4   5   8       47.51       63.29      9.66 o 
  -3   5   8      184.10      217.93     12.97 o 
  -2   5   8     3029.90     2999.65     90.17 o 
  -1   5   8      118.63      105.39      8.00 o 
   0   5   8     1002.41     1069.46     25.19 o 
   1   5   8      340.41      368.68     11.33 o 
   2   5   8     3155.10     3288.49     91.40 o 
   3   5   8       65.97       57.70     11.44 o 
   4   5   8      851.45      876.91     27.51 o 
   5   5   8       45.01       53.12     11.95 o 
   6   5   8      430.24      470.42     19.34 o 
   7   5   8       47.14       10.42     10.42 o 
   8   5   8     1606.78     1814.69     42.10 o 
   9   5   8        0.36        2.03     15.76 o 
  10   5   8        1.92      -19.57     27.19 o 
  11   5   8        9.29       21.35     18.55 o 
 -15   6   8        3.50       -1.02     23.38 o 
 -14   6   8      569.76      570.23     27.23 o 
 -13   6   8        6.41       17.03     16.52 o 
 -12   6   8      427.20      409.57     18.57 o 
 -11   6   8       38.47       -1.52     12.45 o 
 -10   6   8      794.32      812.92     25.72 o 
  -9   6   8       22.54       13.98     11.94 o 
  -8   6   8     3102.85     3034.59     74.63 o 
  -7   6   8       35.24       36.09     11.18 o 
  -6   6   8       27.78       42.19     10.42 o 
  -5   6   8     1256.90     1400.65     61.50 o 
  -4   6   8      281.26      231.98     13.74 o 
  -3   6   8      529.89      540.98     18.07 o 
  -2   6   8      217.71      220.48     13.48 o 
  -1   6   8       26.02       27.42      8.26 o 
   0   6   8     4304.08     4361.91     72.43 o 
   1   6   8      230.28      242.21     10.34 o 
   2   6   8     2479.71     2648.99     74.26 o 
   3   6   8       12.41       14.99     10.42 o 
   4   6   8      431.07      463.83     17.81 o 
   5   6   8        1.31        8.64      9.40 o 
   6   6   8     1253.50     1398.15     43.60 o 
   7   6   8      318.78      338.50     16.02 o 
   8   6   8        0.37        0.76     18.55 o 
   9   6   8       39.63        2.29     19.57 o 
  10   6   8      747.22      890.63     37.93 o 
 -15   7   8        1.08       -1.52     26.68 o 
 -14   7   8       42.95       -3.30     18.55 o 
 -13   7   8       23.75       22.36     20.33 o 
 -12   7   8      185.20      179.74     21.86 o 
 -11   7   8      147.32      111.85     13.98 o 
 -10   7   8      551.76      590.67     20.10 o 
  -9   7   8        2.75       18.04     12.20 o 
  -8   7   8       40.39       29.99     10.67 o 
  -7   7   8      154.29      136.52     13.73 o 
  -6   7   8     3584.07     3807.68     87.59 o 
  -5   7   8      206.40      259.88     15.26 o 
  -4   7   8      324.38      297.11     15.26 o 
  -3   7   8      160.43      177.72     13.73 o 
  -2   7   8     2707.92     2911.95     83.29 o 
  -1   7   8        0.97        1.08      6.82 o 
   0   7   8      269.27      292.64     16.53 o 
   1   7   8      817.54      834.22     59.10 o 
   2   7   8     1564.91     1628.18     57.44 o 
   3   7   8      427.15      430.24     17.81 o 
   4   7   8      446.13      451.87     18.32 o 
   5   7   8       45.41       30.50     10.42 o 
   6   7   8       90.52       63.80     11.95 o 
   7   7   8       44.06        2.29     16.52 o 
   8   7   8      354.05      399.04     27.47 o 
   9   7   8      270.98      264.70     26.70 o 
  10   7   8      182.65      196.26     26.69 o 
 -14   8   8      182.49      142.11     24.91 o 
 -13   8   8        1.36        4.07     16.52 o 
 -12   8   8      406.70      426.06     27.73 o 
 -11   8   8      107.25       95.83     23.13 o 
 -10   8   8      100.68       89.98     12.71 o 
  -9   8   8      384.67      439.31     17.81 o 
  -8   8   8     1418.10     1465.74     45.41 o 
  -7   8   8       92.13       93.29     13.22 o 
  -6   8   8       48.88       67.10     12.20 o 
  -5   8   8      653.56      666.29     21.39 o 
  -4   8   8     1872.95     1985.09     63.88 o 
  -3   8   8       31.54       34.82     11.44 o 
  -2   8   8      323.46      305.74     16.02 o 
  -1   8   8       51.46       69.15      8.24 o 
   0   8   8     2160.61     2266.84     45.44 o 
   1   8   8      255.10      297.45     20.09 o 
   2   8   8      419.69      410.37     17.30 o 
   3   8   8      184.91      169.33     13.98 o 
   4   8   8       97.59       98.12     12.20 o 
   5   8   8        0.13       16.26      8.89 o 
   6   8   8      729.01      747.41     30.29 o 
   7   8   8       41.00       15.76     17.54 o 
   8   8   8        5.86        2.54     17.28 o 
   9   8   8       19.63      -17.79     28.72 o 
 -13   9   8        5.89       22.11     18.55 o 
 -12   9   8      424.28      468.03     28.49 o 
 -11   9   8       29.75       53.62     16.77 o 
 -10   9   8      371.17      369.31     23.40 o 
  -9   9   8      156.83      156.34     14.24 o 
  -8   9   8      414.10      454.85     18.32 o 
  -7   9   8      180.70      152.80     13.98 o 
  -6   9   8      812.64      844.49     25.72 o 
  -5   9   8      186.94      193.23     14.49 o 
  -4   9   8        1.63        1.02      9.40 o 
  -3   9   8        8.69       25.41     11.44 o 
  -2   9   8     1098.66     1151.09     45.37 o 
  -1   9   8       26.60       36.17     12.45 o 
   0   9   8      474.97      465.72     18.45 o 
   1   9   8        2.60        5.36      8.89 o 
   2   9   8      627.49      609.61     20.62 o 
   4   9   8     1472.00     1456.81     39.79 o 
   5   9   8      151.46      113.38     18.05 o 
   6   9   8      126.00       87.19     19.83 o 
   7   9   8       67.40        8.90     18.05 o 
   8   9   8      146.86      114.64     23.89 o 
 -12  10   8      136.81      129.89     31.27 o 
 -11  10   8        0.01       -3.56     16.01 o 
 -10  10   8       98.51       73.97     22.11 o 
  -9  10   8       23.09       -6.10     21.35 o 
  -8  10   8      691.49      718.84     29.27 o 
  -7  10   8       10.52        1.78      9.91 o 
  -6  10   8        3.02       13.98      9.91 o 
  -5  10   8       63.53       61.25     11.44 o 
  -4  10   8      982.29      983.65     36.94 o 
  -3  10   8        1.67       10.93     10.16 o 
  -2  10   8        1.63       -5.08      9.15 o 
  -1  10   8      272.59      297.02     20.60 o 
   0  10   8     1529.39     1618.29     31.75 o 
   1  10   8       80.19      100.88     13.73 o 
   2  10   8      613.26      679.02     19.60 o 
   3  10   8       68.97       63.54     21.35 o 
   4  10   8      245.62      235.96     21.10 o 
   5  10   8       15.89       14.99     15.50 o 
   6  10   8      345.75      361.38     27.72 o 
   7  10   8        7.06       -5.34     16.01 o 
 -11  11   8        0.02       -5.34     18.04 o 
 -10  11   8      613.33      613.26     31.81 o 
  -9  11   8       27.94       41.42     20.33 o 
  -8  11   8        1.56        9.40     15.76 o 
  -7  11   8       78.96       84.38     18.81 o 
  -6  11   8      234.20      204.94     21.61 o 
  -5  11   8       69.07       59.22     17.79 o 
  -4  11   8        9.64       13.47     15.50 o 
  -3  11   8        6.11       11.69      9.91 o 
  -2  11   8     1150.25     1183.71     35.93 o 
  -1  11   8       69.75       71.58     11.22 o 
   0  11   8      125.58      128.36     12.40 o 
   1  11   8        2.16       10.44     10.78 o 
   2  11   8      273.50      277.93     23.14 o 
   3  11   8        1.11      -16.52     17.03 o 
   4  11   8      880.62      869.54     36.41 o 
   5  11   8      212.06      187.63     24.15 o 
   6  11   8        8.30       -9.91     18.81 o 
  -9  12   8       82.99       91.75     21.10 o 
  -8  12   8       77.47       22.87     18.30 o 
  -7  12   8       28.34       12.45     16.26 o 
  -6  12   8       20.68      -15.25     15.25 o 
  -5  12   8        3.40       27.45     24.90 o 
  -4  12   8      623.56      685.08     29.77 o 
  -3  12   8       28.07       31.77     16.77 o 
  -2  12   8       62.01       44.99     17.79 o 
  -1  12   8        0.05       -3.23     10.86 o 
   0  12   8      132.77      148.34     33.55 o 
   1  12   8        5.12       -2.16     10.85 o 
   2  12   8      333.67      343.57     31.28 o 
   3  12   8       14.62        8.13     16.52 o 
   4  12   8       62.40       37.87     18.55 o 
  -7  13   8       30.00       -1.52     18.04 o 
  -6  13   8      362.94      448.11     30.01 o 
  -5  13   8       11.37       -2.80     17.03 o 
  -4  13   8        5.82        2.54     17.03 o 
  -3  13   8        7.02       24.65     17.28 o 
  -2  13   8      464.80      425.83     27.47 o 
  -1  13   8        6.27       19.26     20.84 o 
   0  13   8        9.61        5.21     12.83 o 
   1  13   8        6.98        5.03     11.90 o 
   2  13   8      211.41      218.39     24.91 o 
 -17   0   9       89.01       71.68     22.62 o 
 -15   0   9       15.27       44.98     19.57 o 
 -13   0   9      420.09      433.75     20.10 o 
 -11   0   9     2835.72     2626.99     69.43 o 
  -9   0   9      493.65      448.23     18.58 o 
  -7   0   9     4148.94     3630.71     96.20 o 
  -5   0   9       41.84       25.42      8.39 o 
  -3   0   9     1807.71     1507.43     47.61 o 
  -1   0   9      115.76      307.49     25.68 o 
   1   0   9      823.75      313.53    341.55 o 
   3   0   9     5577.47     5665.93    114.63 o 
   5   0   9     1447.75     1569.51     54.87 o 
   7   0   9      572.87      639.57     20.61 o 
   9   0   9      608.92      690.94     28.25 o 
  11   0   9      101.27       43.46     19.06 o 
 -17   1   9      170.75      182.74     19.32 o 
 -16   1   9       11.72        5.46     16.39 o 
 -15   1   9       97.69       64.33     18.17 o 
 -14   1   9        1.55        4.52     13.72 o 
 -13   1   9     1776.68     2065.34     36.19 o 
 -12   1   9       52.10       50.54     13.22 o 
 -11   1   9      145.63      142.29     14.49 o 
 -10   1   9        7.18        1.55      7.10 o 
  -9   1   9     3498.75     3519.65     65.30 o 
  -8   1   9       76.35       83.21      7.73 o 
  -7   1   9     2489.98     2342.24     58.88 o 
  -6   1   9       17.06       16.14      6.29 o 
  -5   1   9     1328.02     1211.87     58.24 o 
  -4   1   9      746.83      759.49     29.44 o 
  -3   1   9     1778.05     1705.42     52.56 o 
  -2   1   9     1115.94      941.85     41.22 o 
  -1   1   9     1576.03     1390.72     30.29 o 
   0   1   9      794.95      804.79     16.26 o 
   1   1   9     1889.33      136.46    696.48 o 
   2   1   9        1.07       -4.61      5.66 o 
   3   1   9       10.00        0.90      6.98 o 
   4   1   9      172.11      152.79     26.32 o 
   5   1   9     9276.13    10495.64     92.90 o 
   6   1   9        1.82        9.49     14.87 o 
   7   1   9       13.13       18.08      6.92 o 
   8   1   9       11.12        1.69      7.37 o 
   9   1   9      414.82      509.21     60.03 o 
  10   1   9       36.79       13.63     12.18 o 
  11   1   9      443.80      513.52     35.48 o 
 -17   2   9       57.86       18.30     20.59 o 
 -16   2   9        0.06       -7.12     15.50 o 
 -15   2   9      276.47      274.37     24.92 o 
 -14   2   9      140.05      100.16     14.24 o 
 -13   2   9       14.93       -6.35     11.94 o 
 -12   2   9       39.16       15.50     12.71 o 
 -11   2   9     2169.40     2192.88     61.11 o 
 -10   2   9       37.81       13.47     10.17 o 
  -9   2   9      175.52      135.78     14.24 o 
  -8   2   9      514.77      465.59     19.86 o 
  -7   2   9     5841.91     5491.48    120.58 o 
  -6   2   9      191.20      185.64     11.95 o 
  -5   2   9     3739.73     3583.43    100.51 o 
  -4   2   9        1.57       12.96      7.62 o 
  -3   2   9      102.92       70.93      9.41 o 
  -2   2   9      131.30      134.24     10.68 o 
  -1   2   9     5079.51     4593.20     80.72 o 
   0   2   9       41.98       61.59      8.26 o 
   1   2   9      154.86      183.65     16.40 o 
   2   2   9      109.93       90.25     11.44 o 
   3   2   9    10338.04    10807.88    151.98 o 
   4   2   9     1198.88     1192.37     52.29 o 
   5   2   9      457.81      512.99     18.83 o 
   6   2   9        1.46        7.37     10.42 o 
   7   2   9     2033.81     2064.18     50.33 o 
   8   2   9      104.27       69.39     12.20 o 
   9   2   9      538.08      553.67     27.73 o 
  10   2   9        3.26       20.08     17.79 o 
  11   2   9       40.07       38.38     25.41 o 
 -16   3   9       13.62       -4.07     17.28 o 
 -15   3   9       59.87       14.23     21.09 o 
 -14   3   9       21.77        5.34     15.25 o 
 -13   3   9      675.32      850.73     33.60 o 
 -12   3   9       47.29       19.06     12.45 o 
 -11   3   9        0.26        6.10     10.42 o 
 -10   3   9       29.50       10.42     10.67 o 
  -9   3   9     2955.02     3062.32     88.73 o 
  -8   3   9        0.02       -3.56      8.89 o 
  -7   3   9     1833.00     1749.57     70.32 o 
  -6   3   9      589.92      623.14     22.41 o 
  -5   3   9      423.16      366.25     14.51 o 
  -4   3   9      557.94      702.83     25.97 o 
  -3   3   9      898.40      792.73     27.28 o 
  -2   3   9      437.71      461.22     15.53 o 
  -1   3   9      553.37      572.68     16.68 o 
   0   3   9      121.35      130.00     20.59 o 
   1   3   9     1508.53     1366.89     66.29 o 
   2   3   9       40.33       34.56     10.42 o 
   3   3   9      214.78      203.43     14.49 o 
   4   3   9      184.88      200.10     13.98 o 
   5   3   9     3067.66     3518.42     74.59 o 
   6   3   9       20.40       16.26     11.94 o 
   7   3   9     1518.54     1608.22     43.37 o 
   8   3   9       56.78       39.90     11.18 o 
   9   3   9      156.98      114.90     21.35 o 
  10   3   9        4.29       -4.32     16.52 o 
  11   3   9      221.40      135.76     23.64 o 
 -16   4   9        0.38        6.61     15.76 o 
 -15   4   9      581.59      681.18     30.53 o 
 -14   4   9      208.57      155.60     26.95 o 
 -13   4   9      257.09      307.68     16.53 o 
 -12   4   9        0.72       10.93     12.45 o 
 -11   4   9     3316.54     3408.68     70.77 o 
 -10   4   9        0.07        8.13     10.16 o 
  -9   4   9      353.45      387.95     17.55 o 
  -8   4   9      119.30       95.59     12.71 o 
  -7   4   9     3241.49     3095.16     84.49 o 
  -6   4   9      187.64      212.83     13.22 o 
  -5   4   9     1832.82     1758.50     73.65 o 
  -4   4   9       44.56       28.72     10.17 o 
  -3   4   9      533.33      506.41     16.80 o 
  -2   4   9      236.29      242.38     12.97 o 
  -1   4   9     4990.55     5129.97     81.60 o 
   0   4   9       37.09       36.35      8.64 o 
   1   4   9      575.99      589.81     13.41 o 
   2   4   9       32.88       41.68     10.93 o 
   3   4   9     6637.41     7191.72    116.91 o 
   4   4   9      549.76      574.47     21.38 o 
   5   4   9       38.65       16.01     10.67 o 
   6   4   9       50.35       23.13     12.96 o 
   7   4   9     2252.86     2543.08     50.60 o 
   8   4   9       90.30      101.16     19.57 o 
   9   4   9      206.04      203.39     23.90 o 
  10   4   9        1.01      -17.79     18.04 o 
 -16   5   9       11.30      -28.21     28.21 o 
 -15   5   9       96.13       49.56     21.86 o 
 -14   5   9        0.06       -4.32     18.30 o 
 -13   5   9      808.94      917.65     30.30 o 
 -12   5   9       58.08       15.50     12.71 o 
 -11   5   9       28.88       27.96     11.44 o 
  -9   5   9     2987.42     3212.19     75.87 o 
  -8   5   9        0.61       17.28      9.15 o 
  -7   5   9      792.30      719.67     24.46 o 
  -6   5   9       53.22       53.63     10.93 o 
  -5   5   9     1020.72     1011.25     34.68 o 
  -4   5   9      661.53      632.13     23.94 o 
  -3   5   9     1654.85     1606.33     67.97 o 
  -2   5   9      169.50      175.44     12.46 o 
  -1   5   9      821.82      844.61     22.60 o 
   0   5   9      480.91      493.03     26.22 o 
   1   5   9     7354.72     7587.65    309.88 o 
   2   5   9       26.88       43.20     10.67 o 
   3   5   9      160.45      132.46     13.73 o 
   4   5   9        2.26       12.96      9.40 o 
   5   5   9      426.88      477.28     18.32 o 
   6   5   9      149.91      120.50     13.22 o 
   7   5   9      722.64      785.86     31.06 o 
   8   5   9        0.08      -14.99     14.99 o 
   9   5   9      374.39      386.84     27.21 o 
  10   5   9        0.35        2.54     16.52 o 
 -15   6   9      181.23      157.87     23.13 o 
 -14   6   9        9.85       -4.32     24.65 o 
 -13   6   9      113.43       75.24     23.64 o 
 -12   6   9        3.72       11.94     10.42 o 
 -11   6   9      762.87      784.99     33.61 o 
 -10   6   9       19.21       27.19     10.67 o 
  -9   6   9      153.15      141.61     13.98 o 
  -8   6   9        0.46       -3.30      9.66 o 
  -7   6   9     1572.16     1571.69     57.19 o 
  -6   6   9      555.99      563.07     20.62 o 
  -5   6   9     1135.74     1284.81     59.17 o 
  -4   6   9       13.01       10.67      9.15 o 
  -3   6   9     1250.86     1250.41     59.19 o 
  -2   6   9       12.29       21.60      9.66 o 
  -1   6   9     1719.36     1697.66     46.80 o 
   0   6   9      553.97      520.09     18.20 o 
   1   6   9       29.64       42.87     22.49 o 
   2   6   9      511.90      517.65     19.85 o 
   3   6   9      257.21      268.54     15.00 o 
   4   6   9       93.94       95.32     11.69 o 
   5   6   9      225.08      228.84     14.75 o 
   6   6   9       14.42       18.81     11.18 o 
   7   6   9      669.61      747.29     29.53 o 
   8   6   9      207.85      183.82     23.90 o 
   9   6   9      867.19      986.35     35.64 o 
 -15   7   9      126.08       98.37     23.39 o 
 -14   7   9        1.73        2.80     20.08 o 
 -13   7   9      566.02      601.78     28.75 o 
 -12   7   9      119.28      104.98     24.15 o 
 -11   7   9        3.11       19.06     12.20 o 
 -10   7   9       46.31       20.33     11.18 o 
  -9   7   9     1412.95     1494.49     46.68 o 
  -8   7   9        0.86        4.57      9.66 o 
  -7   7   9     2014.65     2218.83     64.15 o 
  -6   7   9      160.47      148.73     13.47 o 
  -5   7   9      162.96      167.04     13.73 o 
  -4   7   9      140.98      142.62     13.22 o 
  -3   7   9     2705.88     2919.13     75.06 o 
  -2   7   9        8.12       -1.02      9.40 o 
  -1   7   9      481.65      536.65     27.87 o 
   0   7   9        4.99        9.52     10.93 o 
   1   7   9     3085.43     3482.55     93.18 o 
   2   7   9        0.17       -8.39      8.39 o 
   3   7   9      116.27      124.81     12.46 o 
   4   7   9        0.72        6.61      9.15 o 
   5   7   9      613.17      667.83     19.60 o 
   6   7   9       43.40      -11.18     16.27 o 
   7   7   9      532.15      650.08     29.26 o 
   8   7   9       40.47        8.64     21.35 o 
   9   7   9      365.85      343.59     30.52 o 
 -14   8   9        1.51       16.52     19.82 o 
 -13   8   9        0.95       52.86     25.16 o 
 -12   8   9        6.61      -18.55     18.55 o 
 -11   8   9      477.76      540.37     25.70 o 
  -9   8   9       75.95       77.52     12.71 o 
  -8   8   9       93.22       71.68     11.95 o 
  -7   8   9      302.51      299.60     16.02 o 
  -6   8   9       54.14       54.39     11.69 o 
  -5   8   9     1526.01     1593.97     52.83 o 
  -4   8   9       39.58       47.02     10.67 o 
  -3   8   9      745.47      795.54     24.19 o 
  -2   8   9       13.39       -6.10     10.67 o 
  -1   8   9     2781.51     3073.35     79.26 o 
   0   8   9       58.73       51.07      8.64 o 
   1   8   9      306.08      322.37     11.24 o 
   2   8   9      228.80      261.14     14.75 o 
   3   8   9      664.43      679.40     21.64 o 
   4   8   9       10.88        1.27      9.66 o 
   5   8   9      107.00      112.10     17.79 o 
   6   8   9       13.34       -5.34     13.98 o 
   7   8   9      198.26      209.23     22.63 o 
   8   8   9      230.22      229.33     25.93 o 
 -13   9   9      239.52      281.97     26.19 o 
 -12   9   9        0.37       12.20     19.06 o 
 -11   9   9       21.09       10.67     20.33 o 
 -10   9   9       43.70        7.62     16.27 o 
  -9   9   9      283.35      302.61     23.14 o 
  -8   9   9      100.43       92.52     11.95 o 
  -7   9   9      115.21      109.05     13.22 o 
  -6   9   9        2.21       -5.34      9.40 o 
  -5   9   9      664.28      695.47     22.91 o 
  -4   9   9       36.38       60.99     10.67 o 
  -3   9   9      606.70      638.36     20.62 o 
  -2   9   9        6.16        8.89     10.16 o 
  -1   9   9      703.31      739.68     28.64 o 
   0   9   9      437.08      443.45     15.26 o 
   1   9   9      214.65      231.06     19.83 o 
   2   9   9       43.86       43.97     10.42 o 
   3   9   9        5.97       18.30      9.15 o 
   4   9   9       40.21       17.28     14.99 o 
   5   9   9      386.75      437.48     26.20 o 
   6   9   9        0.05       14.48     16.01 o 
   7   9   9       61.45       36.60     20.59 o 
 -12  10   9       17.62        6.86     24.90 o 
 -11  10   9      534.57      534.03     30.02 o 
 -10  10   9       42.42       26.69     16.52 o 
  -9  10   9        0.38        0.51     14.48 o 
  -8  10   9        1.97       14.99     16.01 o 
  -7  10   9      157.84      167.27     19.07 o 
  -6  10   9       37.14       20.59     10.17 o 
  -5  10   9      594.80      614.61     19.60 o 
  -4  10   9       78.94       95.57     11.95 o 
  -3  10   9      447.39      466.58     17.55 o 
  -2  10   9       27.35       27.45     10.17 o 
  -1  10   9     1153.86     1176.60     58.11 o 
   0  10   9      186.58      187.40     11.95 o 
   1  10   9       53.12       38.60     11.41 o 
   2  10   9        1.66       39.39     13.98 o 
   3  10   9      714.10      776.10     31.31 o 
   4  10   9       12.76       24.40     14.49 o 
   5  10   9        2.48       18.55     16.01 o 
   6  10   9        2.96      -19.57     19.57 o 
 -10  11   9       30.88       18.30     17.28 o 
  -9  11   9      165.42      201.34     23.39 o 
  -8  11   9        0.07       16.26     16.52 o 
  -7  11   9       28.25       33.29     19.57 o 
  -6  11   9        1.23       55.40     23.89 o 
  -5  11   9      239.39      238.50     21.61 o 
  -4  11   9       15.13        4.32     14.74 o 
  -3  11   9      658.58      707.31     29.52 o 
  -2  11   9       52.99       37.87     14.99 o 
  -1  11   9      271.81      289.01     17.93 o 
   0  11   9      196.25      184.15     14.56 o 
   1  11   9      460.12      487.85     53.29 o 
   2  11   9        0.22        0.51     17.28 o 
   3  11   9        8.57       32.02     15.25 o 
   4  11   9        1.74      -16.77     21.85 o 
   5  11   9      266.46      315.29     26.44 o 
  -9  12   9       88.72       79.55     20.84 o 
  -8  12   9       67.12       69.89     19.57 o 
  -7  12   9      148.78      151.00     22.37 o 
  -6  12   9       70.28       39.14     21.10 o 
  -5  12   9      157.90      126.85     23.39 o 
  -4  12   9        1.51       13.21     14.99 o 
  -3  12   9      446.06      386.65     28.49 o 
  -2  12   9      357.96      386.07     25.43 o 
  -1  12   9      108.62      118.69     26.05 o 
   0  12   9        8.84       32.19     12.07 o 
   1  12   9       31.49       32.40     13.98 o 
   2  12   9        6.34      -14.23     14.49 o 
   3  12   9      309.44      324.22     28.73 o 
  -5  13   9      357.67      284.32     26.45 o 
  -4  13   9        6.94       13.98     21.35 o 
  -3  13   9      646.44      642.04     33.08 o 
  -2  13   9       29.05       11.69     17.03 o 
  -1  13   9        3.08       -1.89     13.39 o 
 -16   0  10      204.22      152.80     24.41 o 
 -14   0  10       47.63       54.64     20.08 o 
 -12   0  10      787.64      769.83     22.92 o 
 -10   0  10      372.09      315.20     16.28 o 
  -8   0  10     2924.64     2766.16     83.89 o 
  -6   0  10      188.35      154.86     12.71 o 
  -4   0  10     6617.21     5805.51    123.59 o 
  -2   0  10      711.72      689.93     24.97 o 
   0   0  10     1818.29     1718.98     50.17 o 
   2   0  10     1990.89     1762.50     68.54 o 
   4   0  10      644.21      643.87     22.40 o 
   6   0  10      179.40      207.97     13.98 o 
   8   0  10        1.48       19.06     14.99 o 
  10   0  10      497.12      654.56     34.60 o 
 -17   1  10        0.91       -2.08     26.30 o 
 -16   1  10      208.30      264.20     19.06 o 
 -15   1  10        2.55      -13.93     17.79 o 
 -14   1  10       94.27       81.15     14.11 o 
 -13   1  10      153.40      118.05     12.20 o 
 -12   1  10      747.52      840.60     17.94 o 
 -11   1  10       26.24       17.74      7.72 o 
 -10   1  10     5278.57     5324.03     68.14 o 
  -9   1  10       76.52       71.26      9.04 o 
  -8   1  10      111.51      105.68      8.90 o 
  -7   1  10       86.39      102.44     22.75 o 
  -6   1  10     8558.68     8066.34    216.07 o 
  -5   1  10       21.59       20.38      6.56 o 
  -4   1  10       44.18       23.89     10.67 o 
  -3   1  10      326.39      306.23      9.79 o 
  -2   1  10     1408.31     1253.70     31.13 o 
  -1   1  10      317.38      308.41     13.48 o 
   0   1  10     1159.84      936.77     34.03 o 
   1   1  10       40.56        7.69     14.91 o 
   2   1  10     1247.43     1229.68     86.62 o 
   3   1  10     1977.21     1880.55    151.34 o 
   4   1  10     6710.65     6725.23    356.91 o 
   5   1  10       89.04       70.63      8.36 o 
   6   1  10        7.61        5.84      7.19 o 
   7   1  10       69.89       65.16     19.19 o 
   8   1  10      802.07      949.51    108.46 o 
   9   1  10        8.16        3.15     11.59 o 
  10   1  10        5.77      -14.08     14.08 o 
 -16   2  10        1.58       -8.64     14.99 o 
 -15   2  10        4.35       -5.59     17.28 o 
 -14   2  10      453.42      526.86     27.73 o 
 -13   2  10      116.50       84.90     14.23 o 
 -12   2  10     1553.47     1757.58     50.01 o 
 -11   2  10       59.52       18.55     12.20 o 
 -10   2  10      774.75      727.66     25.98 o 
  -9   2  10      355.48      364.04     17.30 o 
  -8   2  10     3543.76     3336.33     89.17 o 
  -7   2  10      705.22      663.53     23.69 o 
  -6   2  10      400.78      365.67     15.52 o 
  -5   2  10      221.29      200.66     12.97 o 
  -4   2  10     5034.17     4712.16    108.36 o 
  -3   2  10       11.13       20.08      9.40 o 
  -2   2  10       61.98       39.65     10.17 o 
  -1   2  10       24.93       29.23      8.89 o 
   0   2  10     1417.06     1194.83     73.15 o 
   1   2  10      326.08      319.82     10.52 o 
   2   2  10     4211.96     3815.68     91.40 o 
   3   2  10      328.12      343.40     16.53 o 
   4   2  10      655.28      623.25     21.39 o 
   5   2  10       69.42       68.63     12.71 o 
   6   2  10     1798.83     2029.17     51.06 o 
   7   2  10      229.44      208.24     14.24 o 
   8   2  10       13.95        2.80     13.72 o 
   9   2  10        1.15       -7.37     15.50 o 
  10   2  10      410.38      320.99     26.96 o 
 -16   3  10      219.45      301.79     26.19 o 
 -15   3  10        1.26      -12.96     18.30 o 
 -14   3  10       79.71      106.75     20.59 o 
 -13   3  10        0.64        3.05     10.67 o 
 -12   3  10      249.86      291.67     17.04 o 
 -11   3  10      154.24      161.18     15.00 o 
 -10   3  10     1638.21     1517.30     54.13 o 
  -9   3  10       35.90       19.57     11.69 o 
  -8   3  10      102.93      101.93     12.46 o 
  -7   3  10        2.15       -7.62      9.40 o 
  -6   3  10     3256.88     3221.50     90.16 o 
  -5   3  10      176.51      179.26     12.71 o 
  -4   3  10     1616.06     1678.32     66.69 o 
  -3   3  10      129.35      130.68     11.95 o 
  -2   3  10      920.38      950.09     33.39 o 
  -1   3  10        1.17        4.17      7.88 o 
   0   3  10     1421.90     1456.43     76.46 o 
   1   3  10      601.17      606.15     67.34 o 
   2   3  10     2395.21     2405.66     72.70 o 
   3   3  10     2535.19     2531.87     75.26 o 
   4   3  10       55.75       72.18     11.44 o 
   5   3  10      316.05      324.02     16.79 o 
   6   3  10       40.77       37.61     12.20 o 
   7   3  10      360.51      330.14     15.77 o 
   8   3  10       65.36       46.51     20.84 o 
   9   3  10        3.15       18.81     15.76 o 
  10   3  10       40.44      -20.08     20.08 o 
 -16   4  10      106.31       33.55     25.67 o 
 -15   4  10        7.68        0.00     18.81 o 
 -14   4  10      465.98      546.96     31.04 o 
 -13   4  10      132.93      158.88     13.47 o 
 -12   4  10      186.87      232.12     16.53 o 
 -11   4  10       55.75       59.47     15.25 o 
 -10   4  10      725.00      735.63     24.44 o 
  -9   4  10       12.54      -11.44     11.44 o 
  -8   4  10     3156.07     3042.91     74.91 o 
  -7   4  10      536.25      568.14     21.64 o 
  -6   4  10       42.34       49.56     10.93 o 
  -5   4  10        0.01       -5.08      8.89 o 
  -4   4  10     2452.03     2257.65     76.85 o 
  -3   4  10      213.72      248.45     14.24 o 
  -2   4  10      256.34      244.16     13.99 o 
  -1   4  10     1834.89     1825.15     99.82 o 
   0   4  10     2047.44     2027.29     50.35 o 
   1   4  10      459.86      463.23     12.60 o 
   2   4  10     1824.35     1793.04     59.78 o 
   3   4  10      100.44      119.72     12.96 o 
   4   4  10      446.19      475.28     17.56 o 
   5   4  10       10.78       30.75     10.42 o 
   6   4  10     4530.70     5368.33     70.93 o 
   7   4  10      810.08      905.66     32.08 o 
   8   4  10       95.70       69.64     20.59 o 
   9   4  10        5.80       20.33     18.55 o 
 -15   5  10       54.32       37.61     18.04 o 
 -14   5  10      176.94      146.18     24.15 o 
 -13   5  10       92.42       74.73     19.57 o 
 -12   5  10      608.53      699.13     31.05 o 
 -11   5  10       62.13       50.07     12.45 o 
 -10   5  10     1552.89     1611.23     47.97 o 
  -9   5  10       76.71       62.27     13.22 o 
  -8   5  10       16.39       18.81     10.17 o 
  -7   5  10      316.35      255.12     16.28 o 
  -6   5  10     1284.81     1325.09     59.70 o 
  -5   5  10      298.53      278.27     15.01 o 
  -4   5  10        3.29        7.62      8.89 o 
  -3   5  10       54.09       57.19     11.18 o 
  -2   5  10     1887.83     2000.25     68.25 o 
  -1   5  10       27.75       32.59      7.18 o 
   0   5  10     1381.45     1319.58     41.07 o 
   1   5  10       57.56       59.71     11.82 o 
   2   5  10      560.22      530.69     18.58 o 
   3   5  10       31.94       35.83     12.20 o 
   4   5  10      444.36      469.15     18.57 o 
   5   5  10      125.00      129.90     12.96 o 
   6   5  10      146.84      144.39     13.47 o 
   7   5  10      224.64      201.62     21.10 o 
   8   5  10      866.48      984.10     35.39 o 
   9   5  10       26.31       11.44     19.31 o 
 -15   6  10        1.59       11.18     18.55 o 
 -14   6  10      247.77      161.20     22.88 o 
 -13   6  10       14.12       15.50     19.31 o 
 -12   6  10       11.01        2.29     19.06 o 
 -11   6  10       13.09       21.09     13.47 o 
 -10   6  10       23.82       40.66     10.67 o 
  -9   6  10        0.91       13.21     11.18 o 
  -8   6  10     1771.90     1841.47     52.86 o 
  -7   6  10        9.97      -10.17     10.17 o 
  -6   6  10      320.33      338.04     16.53 o 
  -5   6  10       20.52       10.93     10.17 o 
  -4   6  10     1521.58     1500.00     60.76 o 
  -3   6  10      337.45      373.68     16.53 o 
  -2   6  10      386.70      419.78     17.05 o 
  -1   6  10       66.66       71.97      8.52 o 
   0   6  10     4768.64     4911.48     89.00 o 
   1   6  10     1913.54     2003.74     72.05 o 
   2   6  10       18.79       20.58      9.40 o 
   3   6  10       83.59       77.78     11.69 o 
   4   6  10      116.41      105.49     12.20 o 
   5   6  10        3.61        6.35      8.89 o 
   6   6  10      721.56      832.91     31.31 o 
   7   6  10       45.36       15.76     16.77 o 
   8   6  10       64.75       57.95     19.82 o 
   9   6  10       29.81        7.62     18.55 o 
 -14   7  10      177.37      204.39     24.15 o 
 -13   7  10        0.05      -14.99     14.99 o 
 -12   7  10      360.44      342.59     24.92 o 
 -11   7  10       16.27       21.35     17.79 o 
 -10   7  10      309.47      286.87     15.51 o 
  -9   7  10       70.67       46.51     11.95 o 
  -8   7  10       64.82       59.73     11.44 o 
  -7   7  10        3.42       -6.61      9.66 o 
  -6   7  10     3413.77     3610.00     80.03 o 
  -5   7  10        7.57       12.20     10.93 o 
  -4   7  10      350.06      386.90     16.53 o 
  -3   7  10       23.13       19.06     10.67 o 
  -2   7  10     2978.94     3222.42     75.60 o 
  -1   7  10      110.96      117.07      9.26 o 
   0   7  10      484.73      509.39     19.08 o 
   1   7  10      157.61      168.85      9.52 o 
   2   7  10       70.63       72.18     11.44 o 
   3   7  10      112.10       96.34     12.46 o 
   4   7  10      881.17      949.68     32.34 o 
   5   7  10        0.14      -14.23     14.23 o 
   6   7  10       45.95        7.88     16.77 o 
   7   7  10        1.20      -17.28     17.28 o 
   8   7  10     1384.72     1676.60     45.37 o 
 -14   8  10      187.75      208.72     24.66 o 
 -13   8  10      113.81      102.18     23.89 o 
 -12   8  10       85.29       71.42     20.84 o 
 -11   8  10       51.20       -8.64     17.54 o 
 -10   8  10      518.90      543.99     28.24 o 
  -9   8  10        2.53       13.21     10.42 o 
  -8   8  10     1394.47     1397.50     38.76 o 
  -7   8  10       16.89       18.04     11.69 o 
  -6   8  10        2.65        8.89      9.66 o 
  -5   8  10        6.79        7.62     10.93 o 
  -4   8  10     1439.42     1595.16     49.75 o 
  -3   8  10      431.36      465.07     17.81 o 
  -2   8  10      630.18      610.92     21.38 o 
  -1   8  10      551.66      564.89     24.30 o 
   0   8  10      348.39      315.45     13.10 o 
   1   8  10      387.43      439.52     24.67 o 
   2   8  10       40.48       53.62     10.42 o 
   3   8  10        0.65       -9.15      9.15 o 
   4   8  10      259.87      281.48     23.39 o 
   5   8  10       15.15       21.86     14.23 o 
   6   8  10      440.59      510.27     29.00 o 
   7   8  10       86.42       89.72     19.32 o 
 -13   9  10        0.10      -17.53     17.53 o 
 -12   9  10      186.55      223.97     26.19 o 
 -11   9  10       50.08       69.64     19.82 o 
 -10   9  10       62.46       73.20     19.57 o 
  -9   9  10       15.40       10.67     15.25 o 
  -8   9  10        1.48       18.55     13.21 o 
  -7   9  10       32.87       15.25     10.67 o 
  -6   9  10      956.54     1003.89     36.17 o 
  -5   9  10      170.31      187.11     13.47 o 
  -4   9  10      598.65      632.71     19.85 o 
  -3   9  10      253.09      252.76     15.00 o 
  -2   9  10     2402.63     2501.74     52.92 o 
  -1   9  10     1189.76     1155.19     26.76 o 
   0   9  10       61.23       87.01     12.45 o 
   1   9  10       71.85       64.77      8.64 o 
   2   9  10      240.53      247.40     22.38 o 
   3   9  10        0.79       26.43     18.04 o 
   4   9  10      288.52      273.11     24.41 o 
   5   9  10       15.86       -2.03     14.99 o 
   6   9  10       29.63       37.10     17.03 o 
 -11  10  10        7.05       16.52     17.79 o 
 -10  10  10      285.23      298.02     27.21 o 
  -9  10  10        0.05      -18.55     18.55 o 
  -8  10  10      194.54      171.10     20.85 o 
  -7  10  10        0.06        4.32     15.50 o 
  -6  10  10        0.96        5.59     16.01 o 
  -5  10  10        1.06       11.69     14.74 o 
  -4  10  10     1210.76     1180.28     34.41 o 
  -3  10  10      156.57      176.17     19.83 o 
  -2  10  10      410.58      414.88     25.95 o 
  -1  10  10      399.55      397.00     25.69 o 
   0  10  10        8.70       29.73     14.61 o 
   1  10  10       51.60       56.66     18.30 o 
   2  10  10      764.96      823.27     32.33 o 
   3  10  10        0.51       27.19     23.89 o 
   4  10  10       54.40       20.33     16.52 o 
   5  10  10        1.24        8.64     18.30 o 
 -10  11  10      181.39      116.43     24.91 o 
  -9  11  10        4.56       15.25     21.35 o 
  -8  11  10      227.62      232.89     25.93 o 
  -7  11  10       55.44       52.61     17.54 o 
  -6  11  10      522.90      579.32     30.28 o 
  -5  11  10        1.78        1.78     14.99 o 
  -4  11  10      240.19      204.43     20.60 o 
  -3  11  10      170.01      151.52     27.71 o 
  -2  11  10      142.08      139.30     18.56 o 
  -1  11  10        0.07       -5.42     11.90 o 
   0  11  10      251.11      253.97     35.09 o 
   1  11  10        4.15       23.18     23.38 o 
   2  11  10      247.62      211.29     23.90 o 
   3  11  10       16.31        5.08     17.28 o 
  -7  12  10        0.95       18.30     18.80 o 
  -6  12  10       28.63       27.95     28.46 o 
  -5  12  10       26.27       37.61     18.30 o 
  -4  12  10      922.55      873.40     35.14 o 
  -3  12  10       43.38       46.00     17.54 o 
  -2  12  10      387.34      383.03     26.45 o 
  -1  12  10      326.57      333.63     17.71 o 
   0  12  10       89.82      116.01     23.64 o 
   1  12  10        7.30       17.24     12.67 o 
 -15   0  11      207.74      201.61     29.24 o 
 -13   0  11       53.99       20.84     12.20 o 
 -11   0  11      142.89      143.63     14.74 o 
  -9   0  11      500.55      565.75     20.11 o 
  -7   0  11     1188.26     1118.26     37.24 o 
  -5   0  11      550.65      504.58     20.88 o 
  -3   0  11     5278.58     4741.36    104.72 o 
  -1   0  11     1102.45      893.43     20.55 o 
   1   0  11      170.33      129.97      8.25 o 
   3   0  11      965.56      896.44     29.30 o 
   5   0  11      340.58      366.77     16.53 o 
   7   0  11      255.05      353.95     27.72 o 
   9   0  11      212.77      261.10     23.64 o 
 -16   1  11       15.61      -12.82     12.82 o 
 -15   1  11       40.88       35.24     15.50 o 
 -14   1  11        3.21        4.48     15.12 o 
 -13   1  11      514.27      612.33     13.67 o 
 -12   1  11       40.28       48.83     16.01 o 
 -11   1  11      214.10      196.04     10.34 o 
 -10   1  11       77.87       71.79      8.63 o 
  -9   1  11       49.82       56.94     12.58 o 
  -8   1  11      202.91      222.75     10.07 o 
  -7   1  11      134.48      131.78      9.07 o 
  -6   1  11      422.68      450.29     11.96 o 
  -5   1  11     1177.58     1090.05     25.22 o 
  -4   1  11       11.09        8.77     12.83 o 
  -3   1  11     2824.88     2726.17     59.25 o 
  -2   1  11        8.99        6.32      9.78 o 
  -1   1  11      331.33      299.66      8.15 o 
   0   1  11       99.71      101.81      5.84 o 
   1   1  11      992.25      661.91    177.82 o 
   2   1  11        2.54        9.70     13.09 o 
   3   1  11     1097.59     1058.95     48.94 o 
   4   1  11        0.30       -5.65      6.65 o 
   5   1  11      348.07      371.31     11.69 o 
   6   1  11      110.71      108.90      9.41 o 
   7   1  11      223.65      244.26     19.45 o 
   8   1  11        8.29        1.97     10.50 o 
   9   1  11      145.61      140.62     16.03 o 
 -16   2  11        0.48       20.08     25.92 o 
 -15   2  11      210.25      194.24     28.22 o 
 -14   2  11      214.59      173.65     21.61 o 
 -13   2  11        9.44        0.51     10.42 o 
 -12   2  11      161.36      165.25     15.76 o 
 -11   2  11       32.83       25.67     12.20 o 
 -10   2  11        0.39       11.94     10.42 o 
  -9   2  11        6.31       22.11     11.18 o 
  -8   2  11     1276.93     1243.85     35.20 o 
  -7   2  11     1124.70     1084.80     36.98 o 
  -6   2  11       32.35       31.01     10.42 o 
  -5   2  11     2434.18     2347.08     76.58 o 
  -4   2  11       21.59       16.52      9.66 o 
  -3   2  11       45.73       76.76     10.42 o 
  -2   2  11      218.85      210.56     12.97 o 
  -1   2  11     1151.24     1123.37     26.66 o 
   0   2  11      382.91      359.91     18.95 o 
   1   2  11       74.00       89.24     18.55 o 
   2   2  11      837.37      810.32     27.00 o 
   3   2  11      372.68      342.40     16.53 o 
   4   2  11       45.08       42.95     10.17 o 
   5   2  11      204.73      251.71     14.24 o 
   6   2  11       59.43       49.81     11.44 o 
   7   2  11       93.36       83.37     18.55 o 
   8   2  11        0.08       -2.03     14.23 o 
   9   2  11      717.83      721.81     34.36 o 
 -16   3  11        5.46      -10.67     19.57 o 
 -15   3  11        1.43       27.19     18.80 o 
 -14   3  11       33.31       49.05     18.04 o 
 -13   3  11      528.53      737.90     28.75 o 
 -12   3  11      838.71      972.55     35.14 o 
 -11   3  11        0.31       -9.66     10.93 o 
 -10   3  11       52.67       30.75     11.18 o 
  -9   3  11      487.24      555.52     19.59 o 
  -8   3  11     1701.18     1685.34     55.93 o 
  -7   3  11       42.96       50.83     10.93 o 
  -6   3  11       23.18       10.42      9.66 o 
  -5   3  11     1051.56     1105.27     35.44 o 
  -4   3  11        6.44        7.62      9.40 o 
  -3   3  11     4479.28     4455.51     97.68 o 
  -2   3  11       85.21      112.86     11.44 o 
  -1   3  11       30.50       23.83      7.10 o 
   0   3  11       33.94       34.80      7.37 o 
   1   3  11     1987.58     2015.89     85.37 o 
   2   3  11     1484.13     1465.31     52.57 o 
   3   3  11      211.48      210.53     13.98 o 
   4   3  11      209.89      229.85     14.24 o 
   5   3  11      682.65      745.86     31.82 o 
   6   3  11      578.59      759.10     29.52 o 
   7   3  11        5.42       -6.86     14.99 o 
   8   3  11        3.57      -14.99     14.99 o 
   9   3  11      115.64       56.68     26.18 o 
 -16   4  11        8.34      -23.38     23.38 o 
 -15   4  11      362.13      491.86     29.50 o 
 -14   4  11        0.31       -4.07     16.01 o 
 -13   4  11        1.55       26.17     20.08 o 
 -12   4  11       22.97       -2.80     10.93 o 
 -11   4  11       30.37       13.72     11.44 o 
 -10   4  11       87.28       74.98     11.95 o 
  -9   4  11      157.24      152.79     15.00 o 
  -8   4  11       32.55       19.31     10.17 o 
  -7   4  11      743.90      799.43     26.23 o 
  -6   4  11       90.58       95.32     11.95 o 
  -5   4  11       41.32       59.47     11.18 o 
  -4   4  11        3.07        2.80      8.89 o 
  -3   4  11      229.45      253.03     14.24 o 
  -2   4  11       83.18       80.32     10.93 o 
  -1   4  11     3817.07     3767.29    141.88 o 
   0   4  11       20.28       34.83     12.20 o 
   1   4  11      522.10      526.97     27.10 o 
   2   4  11      216.23      226.56     13.98 o 
   3   4  11        8.70       23.89      9.91 o 
   4   4  11      425.44      405.77     16.28 o 
   5   4  11      561.17      614.81     19.09 o 
   6   4  11        9.57       10.17     16.01 o 
   7   4  11       22.95       -9.15     14.23 o 
   8   4  11        1.68       -3.56     14.48 o 
 -15   5  11       27.38       46.25     19.57 o 
 -14   5  11       61.24       34.82     20.59 o 
 -13   5  11      120.30      132.94     25.16 o 
 -12   5  11      593.41      639.52     28.50 o 
 -11   5  11      112.05      124.05     13.22 o 
 -10   5  11      150.89       97.87     13.98 o 
  -9   5  11     1535.54     1785.93     51.29 o 
  -8   5  11        1.29       -5.59      9.40 o 
  -7   5  11      600.40      632.06     20.62 o 
  -6   5  11      192.45      188.15     14.24 o 
  -5   5  11     1172.85     1177.31     55.59 o 
  -4   5  11       33.65       42.19     10.17 o 
  -3   5  11     1423.25     1329.28     53.59 o 
  -2   5  11       16.09       10.17      9.40 o 
  -1   5  11        1.35       -6.74      6.74 o 
   0   5  11      472.74      500.27     19.34 o 
   1   5  11      244.61      258.02     13.10 o 
   2   5  11       36.66       39.39     10.42 o 
   3   5  11       34.58       27.45     10.42 o 
   4   5  11        1.65        3.05      9.40 o 
   5   5  11      413.64      448.72     25.69 o 
   6   5  11      120.41       94.31     19.06 o 
   7   5  11       86.82       98.36     19.83 o 
   8   5  11       10.72      -12.20     16.01 o 
 -15   6  11      155.75      182.52     24.15 o 
 -14   6  11      181.60      144.91     24.66 o 
 -13   6  11        5.06       -4.83     23.13 o 
 -12   6  11       25.82        6.61     18.30 o 
 -11   6  11      347.88      421.44     15.77 o 
 -10   6  11        1.32       -9.40      9.40 o 
  -9   6  11      249.86      278.44     16.27 o 
  -8   6  11        1.11       -9.15      9.15 o 
  -7   6  11      506.52      570.78     19.09 o 
  -6   6  11      448.71      518.29     19.08 o 
  -5   6  11       59.76       62.78     11.95 o 
  -4   6  11       61.96       74.98     11.44 o 
  -3   6  11      459.24      489.56     18.07 o 
  -2   6  11        3.25       -8.13      9.91 o 
  -1   6  11     2119.28     2231.05     67.48 o 
   0   6  11      121.11      132.63     13.35 o 
   1   6  11       51.60       60.55      8.26 o 
   2   6  11        7.76        1.78      8.89 o 
   3   6  11      412.48      406.00     16.53 o 
   4   6  11        0.41        7.62     18.04 o 
   5   6  11      217.58      271.79     21.87 o 
   6   6  11       19.54       14.23     15.50 o 
   7   6  11      301.68      317.86     25.68 o 
   8   6  11       15.49       10.42     16.52 o 
 -14   7  11       40.78       -7.37     24.40 o 
 -13   7  11        6.36        0.76     16.77 o 
 -12   7  11       11.83       -1.02     18.55 o 
 -11   7  11       39.25       10.42     17.28 o 
 -10   7  11        5.25       -0.51     15.50 o 
  -9   7  11      439.65      480.31     17.81 o 
  -8   7  11        7.48       31.51     10.42 o 
  -7   7  11      743.29      779.12     23.42 o 
  -6   7  11      546.85      544.10     19.85 o 
  -5   7  11      508.89      572.55     19.09 o 
  -4   7  11        7.10       28.72      9.66 o 
  -3   7  11      731.83      793.66     24.44 o 
  -1   7  11      380.05      386.26     12.50 o 
   0   7  11      159.34      151.90      9.26 o 
   1   7  11       76.82       87.30     14.87 o 
   2   7  11      523.98      516.79     18.32 o 
   3   7  11      255.49      232.92     20.85 o 
   4   7  11       17.17       19.31     15.25 o 
   5   7  11      173.79      145.67     20.08 o 
   6   7  11        2.60       -0.25     16.26 o 
   7   7  11      530.15      608.04     32.82 o 
 -13   8  11        3.43       -8.89     19.06 o 
 -12   8  11        2.97        2.54     18.55 o 
 -11   8  11      241.98      258.58     25.17 o 
 -10   8  11       64.36       41.68     17.03 o 
  -9   8  11       15.81       15.50     18.04 o 
  -8   8  11       28.06       31.77     10.17 o 
  -7   8  11      413.38      418.71     16.79 o 
  -6   8  11      461.53      519.27     18.32 o 
  -5   8  11      647.32      673.26     20.36 o 
  -4   8  11      637.87      653.91     20.87 o 
  -3   8  11      545.52      534.40     18.58 o 
  -2   8  11       55.83       45.75     10.93 o 
  -1   8  11      449.05      486.12     20.61 o 
   0   8  11        0.16        1.23      6.64 o 
   1   8  11      125.12      134.78     25.93 o 
   2   8  11       15.22       38.63     14.74 o 
   3   8  11      519.93      545.75     27.22 o 
   4   8  11        1.54       19.57     14.74 o 
   5   8  11      140.42      155.06     20.08 o 
   6   8  11       40.60       42.19     18.55 o 
 -12   9  11        6.21      -17.79     19.57 o 
 -11   9  11        3.31      -15.50     15.50 o 
 -10   9  11        1.98       -7.12     14.23 o 
  -9   9  11      365.24      422.96     25.69 o 
  -8   9  11       14.34       15.50     16.77 o 
  -7   9  11      232.49      246.38     21.36 o 
  -6   9  11        0.62       -3.56     13.47 o 
  -5   9  11       62.63       63.54     11.18 o 
  -4   9  11      209.67      243.57     14.24 o 
  -3   9  11      214.31      229.59     14.24 o 
  -2   9  11       15.21       26.94      9.66 o 
  -1   9  11      103.44      118.80     12.04 o 
   0   9  11       32.01       43.04     19.70 o 
   1   9  11      504.75      505.39     41.34 o 
   2   9  11       17.31       27.95     13.98 o 
   3   9  11        0.34      -12.20     13.72 o 
   4   9  11        3.27       -1.78     16.26 o 
   5   9  11      458.93      499.58     31.80 o 
 -11  10  11      317.12      315.83     30.01 o 
 -10  10  11        3.59       -5.59     16.77 o 
  -9  10  11        2.88        5.59     18.55 o 
  -8  10  11       17.12       33.80     15.76 o 
  -7  10  11      166.51      137.02     21.35 o 
  -6  10  11       47.82       35.07     15.25 o 
  -5  10  11      327.90      337.48     25.69 o 
  -4  10  11      916.53      855.17     31.07 o 
  -3  10  11       34.81       43.71     18.30 o 
  -2  10  11      441.14      395.56     25.18 o 
  -1  10  11        5.50       17.11     11.95 o 
   0  10  11       79.15       98.21     15.76 o 
   1  10  11        6.58       12.72     11.82 o 
   2  10  11        4.23       -8.39     14.48 o 
   3  10  11      490.62      488.18     29.76 o 
   4  10  11        0.62       34.05     24.14 o 
  -9  11  11      143.89      134.73     23.39 o 
  -8  11  11       90.41       93.79     24.91 o 
  -7  11  11       15.06       30.24     18.04 o 
  -6  11  11        0.01       23.89     15.50 o 
  -5  11  11       93.75       82.86     19.32 o 
  -4  11  11       54.84       41.93     16.77 o 
  -3  11  11      168.82      158.63     21.86 o 
  -2  11  11       53.36       20.84     15.50 o 
  -1  11  11       32.91       47.08     14.55 o 
   0  11  11      181.38      188.60     16.25 o 
   1  11  11      817.04      885.14     25.02 o 
   2  11  11       10.29       22.87     18.81 o 
  -5  12  11      585.88      648.56     36.64 o 
  -4  12  11       10.30        9.15     20.08 o 
  -3  12  11      302.31      249.45     24.67 o 
  -2  12  11       18.35        3.05     16.01 o 
 -16   0  12        3.18      -17.53     17.53 o 
 -14   0  12      297.47      375.09     29.50 o 
 -12   0  12      477.29      535.57     18.57 o 
 -10   0  12      296.75      296.80     15.77 o 
  -8   0  12      180.27      221.71     14.49 o 
  -6   0  12      273.04      219.74     14.24 o 
  -4   0  12     1147.89     1028.24     33.66 o 
  -2   0  12      109.98      116.93     12.20 o 
   0   0  12     1183.64     1146.05     35.77 o 
   2   0  12      505.03      482.99     18.07 o 
   4   0  12       74.41       71.42     11.18 o 
   6   0  12      464.19      498.37     25.95 o 
   8   0  12        8.95       14.49     15.76 o 
 -16   1  12      289.67      406.23     19.82 o 
 -15   1  12        1.75      -13.01     13.05 o 
 -14   1  12      228.34      260.45     28.60 o 
 -13   1  12       25.49       36.63     15.87 o 
 -12   1  12      119.46      134.81      9.88 o 
 -11   1  12      113.48       87.69      8.80 o 
 -10   1  12      885.68      876.72     33.88 o 
  -9   1  12     1476.10     1507.91     36.54 o 
  -8   1  12        8.91        9.84      7.34 o 
  -7   1  12       25.88       29.87      7.46 o 
  -6   1  12     3215.09     3086.73     56.49 o 
  -5   1  12        3.90        5.59      6.65 o 
  -4   1  12      334.50      332.96     10.88 o 
  -3   1  12      362.55      338.79     15.26 o 
  -2   1  12     1922.90     1651.32     47.67 o 
  -1   1  12       11.73       11.74      4.74 o 
   0   1  12     1302.04     1265.78     38.79 o 
   1   1  12      348.16      296.53     37.38 o 
   2   1  12        9.38       -0.76      6.65 o 
   3   1  12        0.13       -3.77      6.56 o 
   4   1  12       14.09        8.76      6.72 o 
   5   1  12       46.34       38.84      8.77 o 
   6   1  12       19.15       21.05     25.79 o 
   7   1  12        2.83        6.16     11.10 o 
   8   1  12      333.47      428.22     32.68 o 
 -16   2  12      181.68      140.58     24.91 o 
 -15   2  12       18.08       50.57     19.82 o 
 -14   2  12      145.04      110.33     24.40 o 
 -13   2  12       53.92       18.55     17.54 o 
 -12   2  12       57.69       32.02     12.45 o 
 -11   2  12       23.06       26.94     10.42 o 
 -10   2  12      115.60       97.36     12.96 o 
  -9   2  12       93.62       93.79     14.23 o 
  -8   2  12       19.67       24.91     10.42 o 
  -7   2  12     1202.01     1098.85     48.45 o 
  -6   2  12      112.98      120.75     11.95 o 
  -5   2  12       80.26       94.30     11.18 o 
  -4   2  12     2746.08     2348.33     70.21 o 
  -3   2  12       37.18       20.33      9.66 o 
  -2   2  12     1260.20     1270.54     53.57 o 
  -1   2  12       18.93       18.30     10.17 o 
   0   2  12      619.07      591.68     14.78 o 
   1   2  12       35.23       30.74      6.82 o 
   2   2  12      198.78      203.91     14.24 o 
   3   2  12        0.23       -5.08      8.64 o 
   4   2  12       18.00       -9.66      9.66 o 
   5   2  12      138.49      144.13     17.03 o 
   6   2  12      192.99      254.23     22.63 o 
   7   2  12       13.82       11.69     17.03 o 
   8   2  12       15.02       22.62     26.68 o 
 -15   3  12        1.49       16.52     18.30 o 
 -14   3  12      203.72      289.83     23.90 o 
 -13   3  12       42.66       52.35     19.82 o 
 -12   3  12      158.92      216.85     14.74 o 
 -11   3  12       43.95       14.99     11.18 o 
 -10   3  12      237.94      226.82     15.00 o 
  -9   3  12      511.49      611.25     19.85 o 
  -8   3  12      899.48      874.84     26.75 o 
  -7   3  12        8.95       18.04     10.42 o 
  -6   3  12     1199.28     1115.15     32.64 o 
  -5   3  12        0.44       -3.81     10.16 o 
  -4   3  12       43.70       40.66     11.18 o 
  -3   3  12        7.36       17.28     10.17 o 
  -2   3  12      938.87      918.11     29.56 o 
  -1   3  12      253.33      283.20     22.63 o 
   0   3  12      621.69      591.29     51.17 o 
   1   3  12       14.16       23.63      6.80 o 
   2   3  12      220.93      208.25     14.49 o 
   3   3  12        0.83       -3.81      9.15 o 
   4   3  12      605.11      616.40     28.00 o 
   5   3  12       78.09       72.18     15.76 o 
   6   3  12       12.64        4.32     14.99 o 
   7   3  12        8.47      -13.47     20.58 o 
   8   3  12      523.54      531.45     32.56 o 
 -15   4  12        6.11       77.76     26.43 o 
 -14   4  12       84.94      126.83     27.20 o 
 -13   4  12        7.47       21.09     25.67 o 
 -12   4  12       22.47       -5.08     17.03 o 
 -11   4  12      139.02      107.53     13.22 o 
 -10   4  12        1.31       -5.34     10.67 o 
  -9   4  12        0.57       11.94     10.93 o 
  -7   4  12       91.88       66.34     12.96 o 
  -6   4  12      169.01      165.51     13.73 o 
  -5   4  12       28.54       26.94     10.67 o 
  -4   4  12      393.81      393.06     16.54 o 
  -3   4  12      387.77      415.70     17.30 o 
  -2   4  12      207.63      202.65     13.73 o 
  -1   4  12       69.62       67.32      7.90 o 
   0   4  12      733.81      683.78     23.17 o 
   1   4  12       68.73       68.23      9.02 o 
   2   4  12      180.35      188.39     13.47 o 
   3   4  12        0.05        7.37      9.15 o 
   4   4  12      146.54      175.15     18.05 o 
   5   4  12        3.73       -6.86     13.21 o 
   6   4  12      202.58      292.88     23.14 o 
   7   4  12       13.21       -3.05     19.31 o 
 -15   5  12        0.22       -6.10     17.79 o 
 -14   5  12       29.28        2.54     19.06 o 
 -13   5  12       31.87       20.84     19.82 o 
 -12   5  12       41.23       45.49     17.79 o 
 -11   5  12      116.83       93.54     12.20 o 
 -10   5  12      901.71      981.34     34.89 o 
  -9   5  12       67.27       90.74     11.95 o 
  -8   5  12       85.12       83.12     11.69 o 
  -7   5  12      458.61      455.44     18.06 o 
  -6   5  12        9.78        7.37      9.91 o 
  -5   5  12     1477.23     1377.10     48.23 o 
  -4   5  12      177.14      189.67     13.48 o 
  -3   5  12       24.45       16.01     10.17 o 
  -2   5  12     1375.89     1466.72     49.49 o 
  -1   5  12        8.18       12.82      6.73 o 
   0   5  12      928.29      954.81     55.28 o 
   1   5  12      130.31      134.12      8.81 o 
   2   5  12      169.46      194.74     12.71 o 
   3   5  12      105.07       62.53     11.18 o 
   4   5  12      611.77      618.92     27.23 o 
   5   5  12        2.06       -9.66     13.47 o 
   6   5  12        9.76        2.54     15.76 o 
   7   5  12       85.18      132.68     21.60 o 
 -14   6  12        2.71        8.64     19.82 o 
 -13   6  12      143.75      151.50     23.13 o 
 -12   6  12       66.81       56.17     25.16 o 
 -11   6  12        7.37       -5.59     16.52 o 
 -10   6  12        9.05       -0.51      9.66 o 
  -9   6  12       34.64       18.55     11.44 o 
  -8   6  12      607.60      622.54     18.83 o 
  -7   6  12       20.59        8.89     10.67 o 
  -6   6  12     1801.88     1947.91     51.83 o 
  -5   6  12      140.63      144.14     13.73 o 
  -4   6  12      723.65      738.89     24.19 o 
  -3   6  12        2.60        8.64      9.91 o 
  -2   6  12      166.06      140.59     12.46 o 
  -1   6  12      141.06      144.80      8.90 o 
   0   6  12       30.70       38.97      7.00 o 
   1   6  12      432.16      425.27     11.95 o 
   2   6  12      465.36      458.45     16.79 o 
   3   6  12       22.25        8.89     15.50 o 
   4   6  12       38.23       56.67     15.76 o 
   5   6  12        2.08       -1.02     14.74 o 
   6   6  12      421.45      532.87     29.51 o 
 -13   7  12       46.71       34.06     21.60 o 
 -12   7  12       41.08       31.51     20.08 o 
 -11   7  12        2.41       20.08     20.33 o 
 -10   7  12      822.00      845.83     31.32 o 
  -9   7  12       73.65       83.62     19.06 o 
  -8   7  12        4.12       -3.81      9.91 o 
  -7   7  12       84.21      102.94     11.95 o 
  -6   7  12      161.50      172.87     13.47 o 
  -5   7  12       26.55       28.21     10.93 o 
  -4   7  12       59.32       59.22     11.44 o 
  -3   7  12      441.90      456.66     17.30 o 
  -2   7  12      597.66      628.63     19.34 o 
  -1   7  12        0.38        0.81      6.74 o 
   0   7  12       57.36       65.41      7.82 o 
   1   7  12       57.71       56.70     21.73 o 
   2   7  12      203.88      180.00     19.32 o 
   3   7  12        3.68      -11.69     16.77 o 
   4   7  12      518.83      529.44     29.51 o 
   5   7  12       19.62       32.02     15.25 o 
   6   7  12        0.34       -6.86     17.03 o 
 -12   8  12      509.62      654.32     33.07 o 
 -11   8  12       21.47       43.20     18.81 o 
 -10   8  12       31.69       32.53     19.06 o 
  -9   8  12       24.82       22.87     18.30 o 
  -8   8  12      681.70      772.00     29.53 o 
  -7   8  12        0.03        6.61     14.23 o 
  -6   8  12       70.93       85.14     10.93 o 
  -5   8  12       45.72       56.93     11.18 o 
  -4   8  12      395.11      437.00     17.04 o 
  -3   8  12      488.28      483.15     17.30 o 
  -2   8  12      388.35      395.53     16.02 o 
  -1   8  12      139.96      142.84     13.21 o 
   0   8  12      134.51      174.76     13.30 o 
   1   8  12      126.18      118.52     27.07 o 
   2   8  12      812.73      873.52     32.84 o 
   3   8  12       28.90       49.30     16.77 o 
   4   8  12       73.26       75.49     18.81 o 
   5   8  12       17.70       48.28     17.79 o 
 -11   9  12       46.33       51.85     18.30 o 
 -10   9  12      176.21      133.72     20.85 o 
  -9   9  12       26.58       21.35     19.57 o 
  -8   9  12      148.56      152.78     21.86 o 
  -7   9  12        3.94      -10.42     20.33 o 
  -6   9  12      427.57      455.33     32.05 o 
  -5   9  12      164.96      149.48     18.30 o 
  -4   9  12      472.62      511.86     25.95 o 
  -3   9  12      248.87      238.76     21.61 o 
  -2   9  12       59.36       44.99     16.01 o 
  -1   9  12       16.91        9.90     10.67 o 
   0   9  12      292.65      324.12     38.02 o 
   1   9  12        9.00       50.25     13.34 o 
   2   9  12       10.23       29.99     16.52 o 
   3   9  12        3.85        0.76     25.41 o 
 -10  10  12       49.18       53.62     19.32 o 
  -9  10  12        2.03        6.61     17.03 o 
  -8  10  12      182.30      229.82     25.42 o 
  -7  10  12       24.47       23.38     19.06 o 
  -6  10  12        9.92       18.04     17.03 o 
  -5  10  12        5.32       23.89     15.25 o 
  -4  10  12      132.46      122.52     19.06 o 
  -3  10  12        0.06       24.65     17.03 o 
  -2  10  12       18.98       18.55     16.77 o 
  -1  10  12      303.48      288.75     16.99 o 
   0  10  12      284.33      312.43     17.79 o 
   1  10  12        3.03       -1.25     21.60 o 
   2  10  12      332.62      323.73     31.02 o 
  -7  11  12        3.64       32.02     20.33 o 
  -6  11  12      226.82      202.38     24.41 o 
  -5  11  12       33.48       29.99     16.01 o 
  -4  11  12       17.40       23.63     16.01 o 
  -3  11  12        4.15       10.16     16.26 o 
  -2  11  12      106.29      100.15     20.84 o 
  -1  11  12        3.44       -3.04     17.41 o 
 -15   0  13      565.39      604.54     29.77 o 
 -13   0  13        3.19        8.64     16.52 o 
 -11   0  13      530.66      495.43     17.81 o 
  -9   0  13      266.59      244.13     16.02 o 
  -7   0  13      342.20      349.50     16.28 o 
  -5   0  13      534.36      509.53     18.07 o 
  -3   0  13      367.04      320.53     16.54 o 
  -1   0  13      362.02      314.31     10.88 o 
   1   0  13       79.56       67.99      7.19 o 
   3   0  13     1072.18      979.44     34.40 o 
   5   0  13       11.35       17.03     16.26 o 
   7   0  13      136.47      173.11     21.61 o 
 -15   1  13        9.52        1.25     13.60 o 
 -14   1  13        1.94       13.18     12.67 o 
 -13   1  13      913.01     1117.57     27.12 o 
 -12   1  13       50.08       60.87     28.08 o 
 -11   1  13        2.98       12.94      9.66 o 
 -10   1  13      166.39      154.35      9.71 o 
  -9   1  13     1248.13     1266.59     33.27 o 
  -8   1  13      320.07      292.21     11.51 o 
  -7   1  13     2886.73     2653.09     84.79 o 
  -6   1  13       65.69       77.45     15.25 o 
  -5   1  13      610.23      606.15     20.75 o 
  -4   1  13       11.54        4.76      7.50 o 
  -3   1  13      770.00      771.45     16.97 o 
  -2   1  13        0.40       -0.13      6.54 o 
  -1   1  13      384.54      336.98      8.10 o 
   0   1  13       14.18       14.95      4.95 o 
   1   1  13     1755.08     1561.57     34.38 o 
   2   1  13       23.10       22.24      6.83 o 
   3   1  13      123.48      104.75      8.36 o 
   4   1  13        0.25        7.26     17.28 o 
   5   1  13      601.27      599.36     21.88 o 
   6   1  13        0.19       11.43     13.77 o 
   7   1  13      247.21      306.28     16.95 o 
 -15   2  13      629.15      747.63     31.55 o 
 -14   2  13        5.42        2.03     16.52 o 
 -13   2  13      112.15      103.96     20.59 o 
 -12   2  13       35.35       17.54     17.03 o 
 -11   2  13      571.13      580.98     18.83 o 
 -10   2  13      573.29      570.83     18.83 o 
  -9   2  13     1038.57     1119.66     41.28 o 
  -8   2  13      970.78      955.20     43.06 o 
  -7   2  13      181.64      216.36     14.75 o 
  -6   2  13      654.68      578.67     18.84 o 
  -5   2  13     1237.66     1114.12     46.16 o 
  -4   2  13       55.05       55.15     10.67 o 
  -3   2  13      106.49      114.90     12.20 o 
  -2   2  13      156.77      151.52     12.71 o 
  -1   2  13     1273.50     1189.23     40.29 o 
   0   2  13       25.39       27.40      7.75 o 
   1   2  13       52.33       53.90     15.38 o 
   2   2  13       11.87        0.76      9.66 o 
   3   2  13     1786.64     1731.02     44.16 o 
   4   2  13       11.63       47.01     13.98 o 
   5   2  13      222.51      175.94     23.14 o 
   6   2  13       11.41        4.83     14.74 o 
   7   2  13      173.44      133.72     23.39 o 
 -15   3  13       37.01      -25.16     29.73 o 
 -14   3  13       18.22       -9.66     23.13 o 
 -13   3  13      598.52      670.79     31.55 o 
 -12   3  13      147.97      167.02     25.17 o 
 -11   3  13       14.32       -4.83     10.42 o 
 -10   3  13      101.25       76.00     12.71 o 
  -9   3  13     1131.99     1093.89     41.03 o 
  -8   3  13      818.43      791.01     22.41 o 
  -7   3  13      333.60      319.21     16.02 o 
  -6   3  13      336.39      333.71     16.79 o 
  -5   3  13        4.68       16.01     11.18 o 
  -4   3  13        0.02        0.76      9.15 o 
  -3   3  13     2065.42     2112.77     61.08 o 
  -2   3  13        0.55       -8.89      8.89 o 
  -1   3  13        4.78        5.58      6.82 o 
   0   3  13      106.12      114.33     15.89 o 
   1   3  13     1448.57     1395.23    104.71 o 
   2   3  13        9.68       12.96      9.40 o 
   3   3  13       32.12       60.74     16.01 o 
   4   3  13        2.74       -6.10     14.48 o 
   5   3  13      537.46      578.83     27.73 o 
   6   3  13        4.82       12.71     19.57 o 
   7   3  13      462.50      623.21     32.81 o 
 -15   4  13      364.21      434.12     33.57 o 
 -14   4  13        0.34       14.74     17.28 o 
 -13   4  13       13.14       37.36     16.77 o 
 -12   4  13       34.14       16.01     24.14 o 
 -11   4  13     1359.40     1460.63     37.22 o 
 -10   4  13        0.80       -3.81     10.16 o 
  -9   4  13      636.05      641.67     20.87 o 
  -8   4  13      220.50      211.55     13.98 o 
  -7   4  13      654.19      676.37     19.60 o 
  -6   4  13      455.58      443.98     17.81 o 
  -5   4  13     1911.58     1903.72     53.13 o 
  -4   4  13      261.22      228.87     13.99 o 
  -3   4  13        3.48        2.54      9.40 o 
  -2   4  13       95.62       69.90     11.18 o 
  -1   4  13      990.99     1025.27     95.03 o 
   0   4  13       28.34       23.20      7.00 o 
   1   4  13        5.22       16.78      6.56 o 
   2   4  13       77.15       68.12     10.42 o 
   3   4  13      702.49      769.75     30.04 o 
   4   4  13        8.97       22.87     14.99 o 
   5   4  13       84.02       83.37     19.32 o 
   6   4  13        1.17        9.91     17.53 o 
 -14   5  13       73.84       50.83     25.16 o 
 -13   5  13      504.97      606.00     36.89 o 
 -12   5  13      252.99      226.30     24.16 o 
 -11   5  13      826.38      806.88     30.55 o 
 -10   5  13      219.49      277.39     21.87 o 
  -9   5  13      812.78      966.59     38.19 o 
  -8   5  13      214.61      185.10     13.22 o 
  -7   5  13       78.90       58.97     12.20 o 
  -6   5  13      685.46      746.16     22.91 o 
  -5   5  13      108.07      124.30     12.96 o 
  -4   5  13       98.25       99.64     11.95 o 
  -3   5  13     1217.30     1131.12     43.59 o 
  -2   5  13       99.85       90.49     11.18 o 
  -1   5  13       96.40       85.38      8.26 o 
   0   5  13        8.40       11.18      6.65 o 
   1   5  13     1393.39     1413.97     44.50 o 
   2   5  13       11.67       20.84     14.99 o 
   3   5  13       93.07       92.01     20.08 o 
   4   5  13       75.58       60.49     18.81 o 
   5   5  13      379.80      354.79     27.21 o 
   6   5  13      126.50      145.40     22.62 o 
 -13   6  13        7.92      -17.53     17.53 o 
 -12   6  13       73.79       43.21     19.82 o 
 -11   6  13     1206.36     1264.19     35.68 o 
 -10   6  13      146.79      132.70     19.32 o 
  -9   6  13      286.14      328.55     24.41 o 
  -8   6  13        1.97        0.00      8.89 o 
  -7   6  13      188.77      201.87     14.24 o 
  -6   6  13      526.95      558.28     18.83 o 
  -5   6  13      217.71      242.56     14.24 o 
  -4   6  13      254.59      236.74     13.99 o 
  -3   6  13       73.57       42.95     11.44 o 
  -2   6  13       56.14       52.36     10.67 o 
  -1   6  13     1166.12     1235.31     59.38 o 
   0   6  13      126.85      114.42      8.27 o 
   1   6  13       41.05       46.78     29.10 o 
   2   6  13        8.28       29.73     15.25 o 
   3   6  13      173.51      168.80     20.34 o 
   4   6  13       16.40       11.44     15.76 o 
   5   6  13      300.65      340.23     26.45 o 
 -13   7  13      497.60      547.96     31.04 o 
 -12   7  13       19.02      -21.09     29.73 o 
 -11   7  13      238.53      229.59     26.19 o 
 -10   7  13        0.93        9.66     14.74 o 
  -9   7  13      442.90      495.28     27.47 o 
  -8   7  13      102.28       97.86     17.28 o 
  -7   7  13      462.73      486.93     25.44 o 
  -6   7  13        5.21       16.01     14.74 o 
  -5   7  13      647.93      682.38     19.09 o 
  -4   7  13       82.79       70.41     11.44 o 
  -3   7  13     1274.32     1357.66     35.94 o 
  -2   7  13        0.02        4.83     14.23 o 
  -1   7  13        3.34        9.40     10.20 o 
   0   7  13       33.71       54.28     10.96 o 
   1   7  13      369.61      413.16     34.72 o 
   2   7  13       37.47       38.12     17.03 o 
   3   7  13       65.06       78.03     19.57 o 
   4   7  13        3.37       20.33     18.55 o 
 -12   8  13       34.85       68.62     20.08 o 
 -11   8  13      339.69      313.56     33.06 o 
 -10   8  13        8.15       11.94     15.50 o 
  -9   8  13      320.87      342.55     25.68 o 
  -8   8  13       51.06       48.80     17.54 o 
  -7   8  13      194.83      211.78     20.85 o 
  -6   8  13       41.11       59.47     17.03 o 
  -5   8  13      223.86      179.00     22.12 o 
  -4   8  13      422.53      372.15     23.66 o 
  -3   8  13        1.19      -16.26     20.58 o 
  -2   8  13        7.89      -11.69     12.96 o 
  -1   8  13      685.68      726.74     22.22 o 
   0   8  13       18.80        5.85     12.54 o 
   1   8  13        2.22        5.30     12.39 o 
   2   8  13        7.54       17.79     16.01 o 
   3   8  13      400.80      427.80     28.74 o 
 -10   9  13       11.40        2.80     24.14 o 
  -9   9  13       61.72       21.60     18.81 o 
  -8   9  13        0.17       20.58     16.52 o 
  -7   9  13      129.02       70.67     20.84 o 
  -6   9  13        0.53       22.62     14.48 o 
  -5   9  13      397.35      417.64     25.69 o 
  -4   9  13        1.42       10.42     15.76 o 
  -3   9  13      181.75      177.19     21.61 o 
  -2   9  13      235.02      242.30     23.65 o 
  -1   9  13       41.97       42.45     11.93 o 
   0   9  13       10.98       27.28     15.63 o 
   1   9  13      393.24      413.38     19.87 o 
   2   9  13       17.58       -8.39     22.62 o 
  -8  10  13        0.17       27.19     25.41 o 
  -7  10  13      125.10      118.20     21.35 o 
  -6  10  13        2.70       26.68     15.50 o 
  -5  10  13       78.41      128.10     19.82 o 
  -4  10  13      235.26      219.16     23.14 o 
  -3  10  13      343.51      356.80     25.18 o 
  -2  10  13       33.80       51.08     17.03 o 
  -1  10  13      481.11      499.66     20.78 o 
   0  10  13        6.02        2.98     11.36 o 
 -14   0  14      207.06      183.30     24.66 o 
 -12   0  14     1201.16     1376.64     37.21 o 
 -10   0  14       20.38       20.08     10.17 o 
  -8   0  14     3585.83     3570.97     63.61 o 
  -6   0  14       91.66      102.18     12.20 o 
  -4   0  14      110.38      163.45     12.96 o 
  -2   0  14      273.81      289.40     14.75 o 
   0   0  14      169.74      163.73      9.17 o 
   2   0  14     1721.40     1672.18     41.85 o 
   4   0  14       53.62       60.23     15.50 o 
   6   0  14      302.29      364.39     26.19 o 
 -15   1  14        7.95      -24.29     30.75 o 
 -14   1  14      359.87      396.61     23.14 o 
 -13   1  14       11.57       22.95     15.27 o 
 -12   1  14      381.80      421.87     18.43 o 
 -11   1  14       39.87       20.13     13.49 o 
 -10   1  14     2249.28     2194.79     31.98 o 
  -9   1  14       45.58       25.84      8.00 o 
  -8   1  14      108.85      103.69      8.88 o 
  -7   1  14        2.26       10.02     10.93 o 
  -6   1  14     1840.37     1848.46     35.30 o 
  -5   1  14       80.27       50.59      7.64 o 
  -4   1  14       14.93       15.25      7.88 o 
  -3   1  14        1.47       20.32      8.13 o 
  -2   1  14      319.91      312.33     10.88 o 
  -1   1  14        0.65        2.14      6.82 o 
   0   1  14      943.72      875.93     24.24 o 
   1   1  14       15.60        3.26      6.20 o 
   2   1  14      182.69      156.33     15.25 o 
   3   1  14      107.32       86.19     12.52 o 
   4   1  14      474.14      454.79     19.34 o 
   5   1  14        3.00       29.16     14.48 o 
   6   1  14        1.86       -9.24     16.11 o 
 -15   2  14       29.90        4.32     28.97 o 
 -14   2  14      278.82      320.64     25.94 o 
 -13   2  14        0.88       -7.88     16.52 o 
 -12   2  14     1244.52     1434.08     38.99 o 
 -11   2  14       19.05       29.99     17.03 o 
 -10   2  14       68.04       64.81     11.18 o 
  -9   2  14        4.89       11.69     10.42 o 
  -8   2  14     3415.05     3387.81     62.03 o 
  -7   2  14        0.20       11.94     10.42 o 
  -6   2  14      401.11      362.00     16.28 o 
  -5   2  14       73.35       49.31     10.42 o 
  -4   2  14      240.91      257.84     14.24 o 
  -3   2  14      108.11       79.31     11.44 o 
  -2   2  14      230.22      227.83     13.73 o 
  -1   2  14      113.70       95.25     22.11 o 
   0   2  14      420.31      418.76     18.32 o 
   1   2  14       99.04      108.56      7.73 o 
   2   2  14      604.85      549.95     26.47 o 
   3   2  14        0.87      -14.48     14.48 o 
   4   2  14       66.41       39.65     16.27 o 
   5   2  14       36.63       43.20     17.54 o 
   6   2  14      567.31      595.36     32.82 o 
 -14   3  14      214.99      253.48     24.41 o 
 -13   3  14        0.82      -16.77     19.06 o 
 -12   3  14      300.37      350.17     24.92 o 
 -11   3  14       88.85      104.47     19.32 o 
 -10   3  14     1675.70     1723.05     39.29 o 
  -9   3  14       18.38       19.31     11.18 o 
  -8   3  14       11.82       22.36     10.17 o 
  -7   3  14        1.48        6.35      9.91 o 
  -6   3  14     1240.54     1310.12     44.61 o 
  -5   3  14      118.16      109.56     11.69 o 
  -4   3  14      229.47      273.85     14.49 o 
  -3   3  14      355.14      290.47     15.01 o 
  -2   3  14      576.63      523.75     18.32 o 
  -1   3  14       26.43        7.60      6.56 o 
   0   3  14      930.20      915.83     41.39 o 
   1   3  14       32.97       26.21     11.64 o 
   2   3  14      233.20      218.41     21.10 o 
   3   3  14        0.05       19.31     13.98 o 
   4   3  14     1024.14     1054.22     35.15 o 
   5   3  14       57.86       61.76     18.04 o 
 -14   4  14      279.81      377.85     26.95 o 
 -13   4  14        6.64       -7.62     21.60 o 
 -12   4  14      977.04     1072.73     37.18 o 
 -11   4  14        5.56       28.97     20.58 o 
 -10   4  14       35.40       31.01     16.52 o 
  -9   4  14        9.07       33.54     17.53 o 
  -8   4  14      576.24      562.66     17.81 o 
  -7   4  14      257.46      249.45     14.49 o 
  -6   4  14      105.81       97.86     11.44 o 
  -5   4  14        7.43       -1.52      9.91 o 
  -4   4  14      705.07      706.20     21.13 o 
  -3   4  14      167.31      200.33     13.73 o 
  -2   4  14      312.29      334.94     15.77 o 
  -1   4  14      215.88      211.97      9.80 o 
   0   4  14      512.63      530.32     40.46 o 
   1   4  14       40.37       45.31     23.64 o 
   2   4  14      429.33      407.76     24.42 o 
   3   4  14        8.74       30.24     16.77 o 
   4   4  14       52.87       38.63     17.79 o 
   5   4  14       10.42      -15.25     16.01 o 
 -13   5  14        0.05       44.47     26.43 o 
 -12   5  14      184.33      200.58     23.64 o 
 -11   5  14        6.20        5.59     17.79 o 
 -10   5  14     1064.33     1077.09     34.39 o 
  -9   5  14       32.71       45.24     16.26 o 
  -8   5  14        9.02       -1.27     13.21 o 
  -7   5  14        0.05        1.02      9.66 o 
  -6   5  14      339.01      365.22     15.77 o 
  -5   5  14       14.34       10.17     11.18 o 
  -4   5  14      383.59      354.58     15.52 o 
  -3   5  14       11.82        8.39      9.40 o 
  -2   5  14      615.86      637.28     27.49 o 
  -1   5  14       28.78       37.51     10.92 o 
   0   5  14       32.28       50.23     10.51 o 
   1   5  14       40.41       17.66     10.64 o 
   2   5  14      141.73      168.28     19.83 o 
   3   5  14       15.46        2.54     14.49 o 
   4   5  14      700.78      786.17     33.85 o 
 -13   6  14        4.94        8.89     18.55 o 
 -12   6  14      598.70      684.73     31.55 o 
 -11   6  14      155.79      165.49     21.61 o 
 -10   6  14       25.32       38.88     17.54 o 
  -9   6  14        0.14       -7.12     14.48 o 
  -8   6  14      605.91      626.54     27.74 o 
  -7   6  14       24.92       11.94     14.74 o 
  -6   6  14      220.73      268.75     20.85 o 
  -5   6  14        0.75        5.84     13.72 o 
  -4   6  14      852.27      889.22     32.85 o 
  -3   6  14       28.99       12.45     16.77 o 
  -2   6  14      232.78      265.96     21.61 o 
  -1   6  14        5.56        6.85     10.94 o 
   0   6  14      209.40      190.27     18.18 o 
   1   6  14       11.23       17.33     10.58 o 
   2   6  14      340.81      345.36     31.03 o 
   3   6  14       72.55       58.20     19.06 o 
   4   6  14       17.52       24.65     22.87 o 
 -12   7  14      131.75      102.95     27.45 o 
 -11   7  14        0.66       -5.59     18.04 o 
 -10   7  14      522.17      536.82     28.49 o 
  -9   7  14        7.50       32.27     16.01 o 
  -8   7  14        1.31      -15.76     20.08 o 
  -7   7  14        0.28       -6.35     20.08 o 
  -6   7  14      810.33      765.59     32.08 o 
  -5   7  14      110.31      152.26     19.32 o 
  -4   7  14      442.31      391.24     31.03 o 
  -3   7  14       17.78      -16.52     18.55 o 
  -2   7  14      878.53      881.81     32.59 o 
  -1   7  14       20.88        4.95     21.47 o 
   0   7  14       95.90      111.30     14.28 o 
   1   7  14        2.81        0.34     10.60 o 
   2   7  14      119.29       58.97     24.91 o 
   3   7  14        0.05       23.12     16.26 o 
 -10   8  14        0.99       -8.64     19.31 o 
  -9   8  14        0.07      -12.45     17.28 o 
  -8   8  14      433.01      434.71     26.45 o 
  -7   8  14       20.37       10.67     21.09 o 
  -6   8  14      101.08      118.19     18.56 o 
  -5   8  14      122.43      122.27     20.84 o 
  -4   8  14      984.33     1016.71     34.89 o 
  -3   8  14       21.08       47.78     16.26 o 
  -2   8  14      317.06      286.60     25.43 o 
  -1   8  14        0.05       -8.99     20.08 o 
   0   8  14       53.09       85.21     12.40 o 
   1   8  14       58.20       40.75     14.19 o 
  -8   9  14        7.78       -7.12     22.87 o 
  -7   9  14       21.01       -2.80     21.09 o 
  -6   9  14      560.08      542.19     29.51 o 
  -5   9  14        0.77      -17.53     17.53 o 
  -4   9  14      261.38      268.25     24.92 o 
  -3   9  14        0.02       -2.54     16.01 o 
  -2   9  14      150.31      143.62     21.61 o 
  -1   9  14        1.64       23.06     15.19 o 
 -13   0  15       52.53       37.11     21.09 o 
 -11   0  15      799.97      809.35     31.06 o 
  -9   0  15      991.13      991.42     31.84 o 
  -7   0  15      464.65      392.56     16.03 o 
  -5   0  15      128.18      133.71     12.20 o 
  -3   0  15      395.55      383.85     16.03 o 
  -1   0  15     1686.96     1469.43     39.17 o 
   1   0  15       34.97       42.58      9.94 o 
   3   0  15      458.11      484.34     27.73 o 
 -14   1  15        1.24       25.10     12.87 o 
 -13   1  15      300.92      388.46     19.87 o 
 -12   1  15        0.02      -15.12     15.12 o 
 -11   1  15       14.70      -13.97     24.14 o 
 -10   1  15       50.36       47.53     11.58 o 
  -9   1  15     1010.53     1023.23     45.85 o 
  -8   1  15       30.83       23.30     15.63 o 
  -7   1  15      673.86      678.84     15.40 o 
  -6   1  15        0.88        3.68      6.83 o 
  -5   1  15      518.48      480.96     12.23 o 
  -4   1  15        0.29        1.68      7.12 o 
  -3   1  15      684.95      628.48     27.36 o 
  -2   1  15      731.10      617.50     15.53 o 
  -1   1  15       21.37       15.55      8.16 o 
   0   1  15        6.38        2.02      6.55 o 
   1   1  15      702.67      662.72     16.67 o 
   2   1  15       10.41       26.82     15.19 o 
   3   1  15      184.55      206.56     14.71 o 
   4   1  15       14.00       26.35     11.94 o 
 -14   2  15       87.53       59.98     24.15 o 
 -13   2  15        9.65        6.86     19.57 o 
 -12   2  15        9.20      -21.60     21.60 o 
 -11   2  15      607.89      653.50     27.74 o 
 -10   2  15       22.72       28.21     16.26 o 
  -9   2  15      190.37      185.34     20.34 o 
  -8   2  15       74.50       61.00     10.42 o 
  -7   2  15      593.28      545.63     18.07 o 
  -6   2  15        1.59       -4.83      9.15 o 
  -5   2  15     1014.14     1003.77     35.92 o 
  -4   2  15       78.44       70.66     10.42 o 
  -3   2  15        7.34       31.00      9.66 o 
  -2   2  15        1.12       -5.34      8.64 o 
  -1   2  15     1181.95     1077.28     26.25 o 
   0   2  15       37.03       43.46     10.92 o 
   1   2  15      357.72      327.87     15.82 o 
   2   2  15        4.63      -14.74     17.03 o 
   3   2  15      393.09      372.87     24.93 o 
   4   2  15        3.11      -11.44     18.55 o 
 -13   3  15      289.09      328.78     26.70 o 
 -12   3  15        0.14      -10.42     17.28 o 
 -11   3  15      160.60      162.95     20.34 o 
 -10   3  15        2.58      -13.21     13.21 o 
  -9   3  15      700.07      763.88     31.05 o 
  -8   3  15        1.60       25.67     13.98 o 
  -7   3  15      470.59      483.64     16.79 o 
  -6   3  15        0.57        8.64      9.91 o 
  -5   3  15      105.22      105.74     11.18 o 
  -4   3  15      330.50      289.68     14.24 o 
  -3   3  15     1456.67     1520.21     38.76 o 
  -2   3  15      186.41      160.17     19.32 o 
  -1   3  15       15.69       31.72     12.33 o 
   0   3  15       45.56       42.88     19.06 o 
   1   3  15     1094.71     1139.87     54.90 o 
   2   3  15        6.66        3.30     14.49 o 
   3   3  15      117.03       73.71     18.30 o 
   4   3  15        7.71       -0.51     16.01 o 
 -13   4  15        1.85      -10.93     22.87 o 
 -12   4  15       12.49       18.30     19.06 o 
 -11   4  15      762.63      833.93     38.18 o 
 -10   4  15        1.40      -17.53     17.53 o 
  -9   4  15      303.21      363.14     26.19 o 
  -8   4  15       46.37       29.99     14.99 o 
  -7   4  15      236.13      233.92     20.09 o 
  -6   4  15      145.88      115.16     18.30 o 
  -5   4  15     1554.32     1392.71     36.99 o 
  -4   4  15        4.42        9.15     12.45 o 
  -3   4  15       10.17      -10.42     15.50 o 
  -2   4  15        2.57       11.94     16.77 o 
  -1   4  15      532.16      520.10     19.45 o 
   0   4  15      260.90      250.87     16.91 o 
   1   4  15      181.44      165.23     15.76 o 
   2   4  15       45.03       82.60     25.41 o 
   3   4  15      616.86      604.60     32.06 o 
 -12   5  15       10.39       23.38     22.62 o 
 -11   5  15       43.36       45.24     18.55 o 
 -10   5  15        8.24       23.89     25.67 o 
  -9   5  15      369.57      431.35     25.43 o 
  -8   5  15       15.49        4.32     14.23 o 
  -7   5  15      104.75      129.63     21.10 o 
  -6   5  15       30.17        6.10     14.49 o 
  -5   5  15      133.31      155.82     18.81 o 
  -4   5  15        0.81       15.50     14.74 o 
  -3   5  15      857.68      894.02     32.08 o 
  -2   5  15        0.04        0.25     14.74 o 
  -1   5  15       27.07       16.47     12.14 o 
   0   5  15       22.08       -5.94     18.93 o 
   1   5  15      497.00      546.69     19.61 o 
   2   5  15        0.06       20.33     18.55 o 
   3   5  15      101.14       82.86     21.60 o 
 -11   6  15      428.19      412.31     27.22 o 
 -10   6  15       41.22       76.75     18.04 o 
  -9   6  15      268.81      271.31     26.19 o 
  -8   6  15        0.06      -11.44     13.72 o 
  -7   6  15      503.15      534.78     27.48 o 
  -6   6  15       22.29       29.99     25.67 o 
  -5   6  15     1476.05     1464.13     39.27 o 
  -4   6  15       25.24       43.71     15.25 o 
  -3   6  15        2.93        7.62     14.23 o 
  -2   6  15       12.27        9.40     15.76 o 
  -1   6  15      438.93      491.13     20.83 o 
   0   6  15       60.04       48.25     11.94 o 
   1   6  15       28.59       17.38     11.58 o 
   2   6  15        0.27        5.84     14.99 o 
 -10   7  15        9.71       44.73     22.87 o 
  -9   7  15      158.57      181.00     27.96 o 
  -8   7  15      192.01      185.08     20.59 o 
  -7   7  15      556.54      526.68     28.24 o 
  -6   7  15        2.54       -1.27     26.94 o 
  -5   7  15      180.50      192.19     21.86 o 
  -4   7  15        4.25       16.01     16.77 o 
  -3   7  15      606.15      642.78     28.75 o 
  -2   7  15        7.13       18.30     13.98 o 
  -1   7  15       10.35       35.75     10.76 o 
   0   7  15        4.01       -5.72     10.24 o 
   1   7  15      393.06      412.48     23.40 o 
  -8   8  15        1.39        5.34     23.63 o 
  -7   8  15      227.90      236.19     23.64 o 
  -6   8  15        3.42        0.76     16.01 o 
  -5   8  15      341.61      333.65     26.96 o 
  -4   8  15       32.12       23.89     18.55 o 
  -3   8  15        3.79      -20.08     20.08 o 
  -2   8  15        4.55       19.06     26.68 o 
  -1   8  15      336.72      382.54     19.41 o 
 -12   0  16      389.15      366.75     26.96 o 
 -10   0  16       70.81       54.90     18.55 o 
  -8   0  16     2363.60     2313.58     46.51 o 
  -6   0  16       51.84       38.12     17.03 o 
  -4   0  16     1423.48     1263.95     35.95 o 
  -2   0  16     1551.90     1274.20     36.98 o 
   0   0  16      244.66      226.31     16.65 o 
   2   0  16      661.87      699.84     31.56 o 
 -13   1  16        7.74       10.93     17.40 o 
 -12   1  16       88.30       87.01     14.00 o 
 -11   1  16        2.70       19.97     11.32 o 
 -10   1  16      782.29      856.46     33.86 o 
  -9   1  16        9.97        9.85     19.06 o 
  -8   1  16      148.20      163.07     21.23 o 
  -7   1  16       21.70       27.45     10.24 o 
  -6   1  16     1187.48     1130.74     24.68 o 
  -5   1  16       17.12       11.83     10.22 o 
  -4   1  16      378.49      373.82     16.27 o 
  -3   1  16        9.57       20.17     16.65 o 
  -2   1  16      772.29      737.27     51.04 o 
  -1   1  16       26.09       28.24      8.08 o 
   0   1  16      553.02      511.30     14.28 o 
   1   1  16        0.32       -5.15      7.48 o 
   2   1  16       57.88       50.49     12.56 o 
   3   1  16       31.55       28.95     12.30 o 
 -13   2  16        0.38       37.61     20.33 o 
 -12   2  16      479.28      554.05     30.53 o 
 -11   2  16       76.28       74.98     19.06 o 
 -10   2  16       19.27       29.23     24.65 o 
  -9   2  16        0.84      -16.26     16.26 o 
  -8   2  16     1509.12     1542.83     38.51 o 
  -7   2  16        1.54      -10.93     22.62 o 
  -6   2  16       78.86       78.28     17.28 o 
  -5   2  16        5.08      -15.25     15.25 o 
  -4   2  16     1675.89     1400.90     38.01 o 
  -3   2  16      141.96       94.56     17.03 o 
  -2   2  16     1288.51     1217.57     36.19 o 
  -1   2  16       22.12        0.92     11.23 o 
   0   2  16      457.10      403.46     22.26 o 
   1   2  16        9.85       18.19     10.32 o 
   2   2  16     1090.88     1073.65     39.99 o 
 -12   3  16      121.89      130.14     23.13 o 
 -11   3  16        0.94      -18.80     20.33 o 
 -10   3  16      692.72      670.14     30.29 o 
  -9   3  16       10.26       21.35     16.77 o 
  -8   3  16       11.24        4.57     13.98 o 
  -7   3  16       41.39       36.85     16.01 o 
  -6   3  16     1752.63     1626.39     41.34 o 
  -5   3  16       29.99        8.64     16.01 o 
  -4   3  16      594.70      559.33     27.48 o 
  -3   3  16       14.18        5.34     16.52 o 
  -2   3  16      941.23      907.39     32.85 o 
  -1   3  16        0.93        6.77     10.60 o 
   0   3  16      870.13      789.70     22.93 o 
   1   3  16       41.04       33.39     13.07 o 
   2   3  16      311.31      333.88     25.68 o 
 -12   4  16      458.53      511.79     33.83 o 
 -11   4  16        9.01       25.16     25.92 o 
 -10   4  16       26.63       10.17     15.50 o 
  -9   4  16        4.59       31.77     15.50 o 
  -8   4  16      672.65      637.03     28.00 o 
  -7   4  16        0.04       -3.30     16.01 o 
  -6   4  16      341.14      327.82     23.40 o 
  -5   4  16       18.00        0.25     15.50 o 
  -4   4  16      902.63      818.44     32.09 o 
  -3   4  16       28.79       48.29     15.50 o 
  -2   4  16      434.23      401.90     26.71 o 
  -1   4  16        0.81      -10.62     10.62 o 
   0   4  16      270.47      276.61     16.81 o 
   1   4  16       22.00       61.34     23.25 o 
 -11   5  16        8.45       -8.13     21.60 o 
 -10   5  16      402.59      479.69     28.23 o 
  -9   5  16        2.97       -1.27     17.03 o 
  -8   5  16       48.46       38.38     14.99 o 
  -7   5  16       14.89       42.95     18.04 o 
  -6   5  16      815.15      806.54     31.82 o 
  -5   5  16        4.66        1.78     14.99 o 
  -4   5  16      132.66      141.08     18.56 o 
  -3   5  16       37.18       44.47     18.04 o 
  -2   5  16      581.21      600.75     29.77 o 
  -1   5  16        6.28       16.98     11.54 o 
   0   5  16     1052.53     1085.15     89.40 o 
   1   5  16       29.88       30.11     12.74 o 
 -10   6  16       32.06       36.34     26.94 o 
  -9   6  16        7.78      -10.93     28.97 o 
  -8   6  16      658.77      645.12     29.52 o 
  -7   6  16       14.89       -7.88     18.04 o 
  -6   6  16      113.90      110.06     20.59 o 
  -5   6  16       21.02       13.21     18.30 o 
  -4   6  16      763.09      761.86     32.33 o 
  -3   6  16        6.16       19.82     16.52 o 
  -2   6  16      159.97      191.16     22.37 o 
  -1   6  16       60.73       78.23     13.92 o 
  -8   7  16        2.05        0.00     15.76 o 
  -7   7  16        1.42       -6.86     17.03 o 
  -6   7  16      965.46     1019.11     43.04 o 
  -5   7  16      174.61      193.20     22.37 o 
  -4   7  16      212.21      216.10     23.39 o 
  -3   7  16        3.96       -3.81     17.53 o 
 -11   0  17      482.81      476.97     27.73 o 
  -9   0  17      604.82      604.35     29.26 o 
  -7   0  17      414.16      356.87     24.16 o 
  -5   0  17      687.62      632.73     28.76 o 
  -3   0  17       72.61       65.83     17.28 o 
  -1   0  17      590.14      478.47     20.21 o 
 -11   1  17      352.73      401.06     20.86 o 
 -10   1  17        0.47        1.45     13.50 o 
  -9   1  17      275.19      281.99     19.79 o 
  -8   1  17       57.37       59.42     12.66 o 
  -7   1  17      630.78      647.96     30.41 o 
  -6   1  17        0.11        3.06     18.30 o 
  -5   1  17      111.38      120.89     13.11 o 
  -4   1  17        2.57       16.52     12.27 o 
  -3   1  17      751.14      644.00     23.32 o 
  -2   1  17        1.18       -9.72     11.56 o 
  -1   1  17        2.74       -4.35      7.97 o 
   0   1  17       15.99       18.26     13.93 o 
 -11   2  17      430.94      485.82     28.74 o 
 -10   2  17        0.04      -14.99     14.99 o 
  -9   2  17      441.25      471.85     28.74 o 
  -8   2  17        0.12       -5.59     14.74 o 
  -7   2  17      228.96      207.47     22.12 o 
  -6   2  17        1.29       -0.25     14.99 o 
  -5   2  17     1220.20     1135.98     36.18 o 
  -4   2  17       66.57       39.39     17.28 o 
  -3   2  17        0.09      -14.48     14.48 o 
  -2   2  17        3.97       13.72     17.53 o 
  -1   2  17      775.93      735.84     25.71 o 
   0   2  17        0.07       -1.89     13.21 o 
 -10   3  17       11.40       26.43     17.79 o 
  -9   3  17      267.22      262.41     23.90 o 
  -8   3  17        1.51       -6.61     16.26 o 
  -7   3  17      663.41      617.66     29.01 o 
  -6   3  17       24.81       18.04     15.50 o 
  -5   3  17       40.56       32.53     18.30 o 
  -4   3  17        1.70      -12.96     13.21 o 
  -3   3  17      723.88      680.86     31.31 o 
  -2   3  17        0.01       16.01     24.40 o 
  -1   3  17      106.86      123.05     14.63 o 
   0   3  17        4.40        6.59     13.34 o 
 -10   4  17       18.69        0.76     19.06 o 
  -9   4  17      301.58      352.95     26.70 o 
  -8   4  17        0.22      -10.42     18.04 o 
  -7   4  17      111.68      129.12     19.32 o 
  -6   4  17        2.92       -2.03     15.50 o 
  -5   4  17      953.74      884.92     34.63 o 
  -4   4  17       15.73       18.30     15.25 o 
  -3   4  17        0.63        5.59     15.50 o 
  -2   4  17        0.51        2.03     17.53 o 
  -1   4  17     1034.81     1054.79     56.67 o 
  -8   5  17        3.91      -12.71     14.48 o 
  -7   5  17      593.09      610.92     36.39 o 
  -6   5  17        0.01      -10.67     16.26 o 
  -5   5  17        6.21        0.25     18.04 o 
  -4   5  17        4.20       32.78     17.53 o 
  -3   5  17      543.13      588.47     30.28 o 
  -8   0  18      346.16      314.58     24.41 o 
  -6   0  18       12.34       21.09     20.33 o 
  -4   0  18      101.09      127.85     24.91 o 
  -9   1  18       28.41       35.58     13.27 o 
  -8   1  18       45.52       37.75     12.48 o 
  -7   1  18        2.18       14.46     12.86 o 
  -6   1  18      230.97      236.96     17.81 o 
  -5   1  18        0.56       16.31     14.28 o 
  -4   1  18       91.66       93.88     13.12 o 
  -3   1  18       19.71        1.99     12.02 o 
  -8   2  18      424.37      382.54     28.23 o 
  -7   2  18        4.29      -15.25     26.43 o 
  -6   2  18       33.14       26.94     16.26 o 
  -5   2  18       30.72       65.06     16.77 o 
  -4   2  18      367.16      373.85     25.43 o 
  -3   2  18        7.99       13.47     17.03 o 
  -7   3  18       31.92       24.40     17.79 o 
  -6   3  18      258.40      275.62     25.68 o 
  -5   3  18       40.20       58.45     19.06 o 
                                                 
